# Supplementary material for: Identification of skin-expressed genes possibly associated with wool growth regulation of Aohan fine wool sheep
Source: BMC Genet. 2014 Dec 16;15:144. doi: 10.1186/s12863-014-0144-1 (PMC4272822; doi:10.1186/s12863-014-0144-1)
Supplement: Additional file 1: Table S1. — Differentially expressed genes. [file 12863_2014_144_MOESM1_ESM.xls]

## Sheet: XF_vs_XJ
XF_vs_XJ 2.0 fold up regulated mRNAs
	P-value Fold change and Regulation			Group-raw Intensity		Group-Normalized Intensity		Raw Intensity						Normalized Intensity						Annotations
ProbeName	p-value	FCAbsolute	regulation	[XF](raw)	[XJ](raw)	[XF](normalized)	[XJ](normalized)	[XF1, XF](raw)	[XF2, XF](raw)	[XF3, XF](raw)	[XJ1, XJ](raw)	[XJ2, XJ](raw)	[XJ3, XJ](raw)	[XF1, XF](normalized)	[XF2, XF](normalized)	[XF3, XF](normalized)	[XJ1, XJ](normalized)	[XJ2, XJ](normalized)	[XJ3, XJ](normalized)	GenbankAccession	GeneSymbol	Description	EntrezGeneID	RefSeqAccession	TIGRID	UniGeneID
A_70_P050036	0.046281	2.37352	up	144.083	37.6771	6.71706	5.47002	101.069	173.89	157.29	64.3639	25.3526	23.3148	6.27393	6.99926	6.87798	6.18847	5.29869	4.92291	XM_004012688	NDEL1	PREDICTED: Ovis aries nudE nuclear distribution E homolog (A. nidulans)-like 1 (NDEL1), mRNA [XM_004012688]	101108583	XM_004012688
A_70_P055711	0.0349421	2.19345	up	353.419	101.987	8.08611	6.9529	241.339	429.474	389.444	162.573	66.9692	76.4182	7.62217	8.3892	8.24695	7.50037	6.66681	6.69153	EE755499		020731OCS411042050HT OCS4 Ovis aries cDNA, mRNA sequence [EE755499]				Oar.8305
A_70_P046661	0.00195265	2.60435	up	3294.33	1047.23	11.6006	10.2197	3767.78	3270.37	2844.83	1260.98	910.912	969.794	11.8348	11.6038	11.3633	10.4884	10.0781	10.0926	EE782770		020502OMGB11017002HT OMGB1 Ovis aries cDNA, mRNA sequence [EE782770]				Oar.7616
A_70_P051271	0.0316168	2.01375	up	2969.63	1258.18	11.4393	10.4295	2604.64	3273.41	3030.85	1816.35	911.81	1046.37	11.2625	11.6072	11.4483	11.0161	10.0795	10.1927	NM_001009449	EF-1	Ovis aries translational elongation factor 1 delta (EF-1), mRNA [NM_001009449]	443504	NM_001009449		Oar.1074
A_70_P012541	0.00700619	2.36828	up	14362.9	6313.09	13.8213	12.5775	15942.6	15145	12001.1	4082.56	6712.13	8144.57	13.9118	13.9419	13.6103	12.1542	12.6851	12.893	NM_001009456	CNN1	Ovis aries calponin 1, basic, smooth muscle (CNN1), mRNA [NM_001009456]	443517	NM_001009456		Oar.1002
A_70_P057366	0.00316557	6.83321	up	182.029	16.7397	7.08649	4.31392	134.793	223.88	187.413	27.9589	8.30336	13.9569	6.73006	7.39011	7.13929	5.04797	3.70562	4.18818	XM_004012211	IPO5	PREDICTED: Ovis aries importin 5, transcript variant 1 (IPO5), mRNA [XM_004012211]	101109716	XM_004012211
A_70_P070636	0.000386054	2.98368	up	674.017	146.116	9.11012	7.53302	558.078	741.751	722.22	192.036	118.925	127.386	8.91557	9.22685	9.18793	7.74037	7.4513	7.40739	EE872968		020829OVMG1005A051HT OVMG Ovis aries cDNA, mRNA sequence [EE872968]				Oar.10690
A_70_P066986	0.0303586	2.96089	up	50.4836	9.15042	5.19506	3.62902	77.9296	36.8022	36.7189	9.94244	11.9173	5.59149	5.84332	4.84232	4.89952	3.69088	4.20053	2.99566	XM_004004702	NEB	PREDICTED: Ovis aries nebulin (NEB), mRNA [XM_004004702]	101118671	XM_004004702
A_70_P060231	0.0156304	3.01346	up	760.137	183.034	9.30277	7.71135	620.601	841.621	818.19	319.238	106.823	123.041	9.08046	9.44203	9.38582	8.46626	7.30729	7.36049	DY492073		sh2P0005A12_F.ab1 adult sheep fracture callus 7d Ovis aries cDNA, mRNA sequence [DY492073]				Oar.13496
A_70_P001981	0.00150429	4.38123	up	764.18	118.169	9.30865	7.17731	611.152	850.055	831.332	180.965	79.7187	93.8246	9.05027	9.46541	9.41027	7.66228	6.91182	6.95784			Rep: Eukaryotic translation initiation factor 4A isoform 2 - Sus scrofa (Pig), partial (12%) [TC64105]
A_70_P040226	0.0156525	2.17232	up	18.6432	5	3.65872	2.53948	32.412	11.4585	12.0591	5	5	5	4.20678	3.31201	3.45736	2.53484	2.55182	2.53178	EE789480		020314OML22003024HT OML2 Ovis aries cDNA, mRNA sequence [EE789480]				Oar.11004
A_70_P064921	0.00173768	2.33885	up	85165.7	39774.1	16.4604	15.2346	91843.9	85945.8	77707.4	46534.2	37191	35597	16.5362	16.4833	16.3616	15.5421	15.1294	15.0322	JX889613		Ovis aries stearoyl-CoA desaturase (SCD1) mRNA, 3' UTR. [JX889613]				Oar.7383
A_70_P060866	0.000789916	4.48033	up	143.471	17.7108	6.73482	4.57121	114.785	167.531	148.097	17.7089	19.8701	15.5534	6.4687	6.94213	6.79362	4.42059	4.94965	4.34341	XM_004004045		020829OSI1014069HT OSI Ovis aries cDNA, mRNA sequence [EE851304]		XM_004004045		Oar.6630
A_70_P039556	0.0346082	2.68996	up	28.0739	5.16205	4.26644	2.83885	50.8846	17.2722	16.0648	5	5.00583	5.48032	5.12088	3.83801	3.84042	2.53484	3.01111	2.97061	NM_001009763	LEPR	Ovis aries leptin receptor (LEPR), mRNA [NM_001009763]	443264	NM_001009763		Oar.532
A_70_P064631	0.00673632	2.29158	up	138.139	35.8662	6.70575	5.50941	128.29	151.788	134.339	51.8516	28.9775	26.7696	6.64668	6.80507	6.6655	5.90847	5.49657	5.12319	XM_004023379		010914ONDC160007HT ONDC Ovis aries cDNA, mRNA sequence [EE802499]		XM_004023379		Oar.12208
A_70_P000371	0.0125244	2.79532	up	320.926	73.8926	7.96843	6.48542	384.868	308.61	269.298	117.98	50.4956	53.2019	8.3359	7.88592	7.68348	7.05136	6.2581	6.14681	XM_004003584		C0009262F19.P1KAM13F KN511 Ovis aries efferent gastric lymph from Teladorsagia infected sheep Ovis aries cDNA clone C0009262F19 5', mRNA sequence [FE027221]		XM_004003584		Oar.10336
A_70_P018806	0.0047305	3.82153	up	108.833	16.2318	6.35975	4.4256	98.8823	118.031	109.585	10.6127	18.8737	19.2089	6.23928	6.4687	6.37127	3.77312	4.87369	4.62999	EE821491		020605ONLN126088HT ONLN Ovis aries cDNA, mRNA sequence [EE821491]				Oar.10244
A_70_P048466	0.00959691	2.26801	up	40.2896	9.4682	4.86848	3.68705	37.8068	42.359	40.7031	8.95058	6.76037	12.6937	4.54172	5.01861	5.04509	3.55858	3.4346	4.06795	XM_004003773		020502OAPP1014033HT OAPP Ovis aries cDNA, mRNA sequence [EE750830]		XM_004003773		Oar.10148
A_70_P061561	0.0181876	2.13547	up	42.6217	10.297	4.90665	3.8121	34.9037	48.5234	44.4381	12.0898	8.06761	10.7334	4.36053	5.20961	5.14982	3.92948	3.67194	3.83487
A_70_P053616	0.0325889	2.76565	up	50.8357	11.2193	5.21428	3.74666	46.5471	58.7992	47.1608	19.381	5.18068	9.09606	4.96152	5.45997	5.22134	4.55204	3.06384	3.62409	EE790250		020314OML22002023HT OML2 Ovis aries cDNA, mRNA sequence [EE790250]				Oar.15624
A_70_P024651	0.0132658	2.08811	up	154.123	43.7616	6.84378	5.78158	124.574	180.441	157.354	63.6132	28.2493	39.4222	6.5911	7.0609	6.87935	6.17493	5.45791	5.7119	EU340266	CITED2	Ovis aries Cbp/p300-interacting transactivator with Glu/Asp-rich carboxy-terminal domain 2 mRNA, partial cds. [EU340266]	100135454			Oar.6686
A_70_P061436	0.0057753	2.81299	up	37.2236	7.3025	4.78166	3.28955	41.5327	37.1293	33.0088	11.2435	5.083	5.58096	4.7324	4.85013	4.76244	3.83936	3.03586	2.99344	XM_004015692		sh2P0005D12_F.ab1 adult sheep fracture callus 7d Ovis aries cDNA, mRNA sequence [DY492136]		XM_004015692		Oar.12126
A_70_P005326	0.00139517	3.58972	up	33.0618	5.57242	4.60718	2.76331	39.2693	33.6223	26.2936	6.71727	5	5	4.62049	4.72855	4.47249	3.20633	2.55182	2.53178
A_70_P004486	0.0236993	2.36341	up	23.285	5.71406	4.02699	2.78612	34.1491	22.9315	12.7742	7.14218	5	5	4.30939	4.24158	3.53001	3.27477	2.55182	2.53178	EE818827		020731ONDC252059HT ONDC Ovis aries cDNA, mRNA sequence [EE818827]				Oar.7377
A_70_P016181	0.0057159	12.8579	up	1277.72	78.682	10.043	6.35841	689.243	1555.59	1588.33	157.861	35.2621	42.9225	9.24165	10.4286	10.4587	7.46443	5.77974	5.83105
A_70_P042306	0.00704811	3.91024	up	66.3483	9.01467	5.55917	3.59192	47.1713	75.5567	76.317	13.0411	7.79478	6.20809	4.9877	5.80918	5.88064	4.02181	3.62979	3.12416	DY502716		sh2P0044L20_F.ab1 adult sheep fracture callus 7d Ovis aries cDNA, mRNA sequence [DY502716]				Oar.7786
A_70_P046461	0.0407301	3.23924	up	796.263	199.049	9.38035	7.6847	712.348	817.702	858.739	399.342	99.7245	98.0815	9.29087	9.38695	9.46324	8.81303	7.21474	7.02633	EE753053		020502OCSI1027017HT OCS1 Ovis aries cDNA, mRNA sequence [EE753053]				Oar.7575
A_70_P051826	0.00395012	2.25945	up	50.8867	12.7479	5.25811	4.08213	60.4046	43.2702	48.9853	16.7164	11.3541	10.1732	5.44253	5.05603	5.27576	4.33497	4.13124	3.78019	XM_004011943	TRIB1	PREDICTED: Ovis aries tribbles homolog 1 (Drosophila) (TRIB1), mRNA [XM_004011943]	101102400	XM_004011943
A_70_P030811	0.0419914	2.82244	up	31.6206	7.82455	4.54504	3.04809	38.0718	30.2914	26.4988	13.4736	5	5	4.55532	4.59961	4.48019	4.06069	2.55182	2.53178	GT879278		UMC-oend13n_0A01-005-h08 Day 13 (non-pregnant) endometrium oend13n Ovis aries cDNA 3', mRNA sequence [GT879278]				Oar.5682
A_70_P036261	0.0401857	4.62604	up	82.2619	13.4441	5.93386	3.72408	69.2189	89.1943	88.3726	27.7296	7.60266	5	5.65501	6.05164	6.09492	5.03398	3.60647	2.53178	XM_004009501		UMC-ocond13_0A01-005-a06 Day 13 conceptus long ocond13 Ovis aries cDNA 3', mRNA sequence [GT877343]		XM_004009501		Oar.3586
A_70_P035301	0.0315267	3.0953	up	194.612	43.84	7.20816	5.57808	157.774	209.964	216.098	83.1454	25.3083	23.0664	6.98844	7.28983	7.34621	6.5319	5.29539	4.90695	XM_004014414		UMC-oend13n_0A01-005-a06 Day 13 (non-pregnant) endometrium oend13n Ovis aries cDNA 3', mRNA sequence [GT879195]		XM_004014414		Oar.11068
A_70_P001696	0.00188	5.3358	up	44.8568	5	4.95518	2.53948	33.9165	49.9576	50.6963	5	5	5	4.29409	5.24923	5.32223	2.53484	2.55182	2.53178	GT874037		UMC-oasplee_0A01-001-h11 Adult spleen oasplee Ovis aries cDNA 3', mRNA sequence [GT874037]				Oar.4445
A_70_P057566	0.0170193	5.4594	up	74.8421	9.97893	5.80454	3.3558	71.8669	76.1496	76.5098	19.6463	5	5.29054	5.70785	5.8216	5.88417	4.5754	2.55182	2.94017	GT878239		UMC-ocond16_0A01-008-c03 Day 16 Conceptus long ocond16 Ovis aries cDNA 3', mRNA sequence [GT878239]				Oar.7524
A_70_P016071	0.00168264	3.09542	up	27.9483	5.32879	4.35044	2.72031	37.277	20.8703	25.6978	5.98637	5	5	4.50668	4.10694	4.43771	3.07733	2.55182	2.53178	XM_004023352		020605ONLN065007HT ONLN Ovis aries cDNA, mRNA sequence [EE827449]		XM_004023352		Oar.13193
A_70_P009126	0.00518506	5.40239	up	54.8982	5.50125	5.25016	2.81656	38.5677	62.9512	63.1758	5	6.50376	5	4.57984	5.55585	5.61479	2.53484	3.38306	2.53178	EE865313		020731OSTA168095HT OSTA Ovis aries cDNA, mRNA sequence [EE865313]				Oar.12461
A_70_P040886	0.00190935	2.27631	up	19.2598	5	3.72617	2.53948	30.4992	14.495	12.7851	5	5	5	4.05049	3.59722	3.53081	2.53484	2.55182	2.53178	XM_004006311		020605ONLN020092HT ONLN Ovis aries cDNA, mRNA sequence [EE828994]		XM_004006311		Oar.12066
A_70_P053511	0.000131251	3.46681	up	682.017	125.418	9.1318	7.33819	561.848	735.124	749.078	146.004	118.964	111.287	8.92812	9.21735	9.24993	7.3471	7.4538	7.21368	FE028084		C0009263J10.P1KAM13F KN511 Ovis aries abomasal mucosa (gastric fold) from Teladorsagia infected sheep Ovis aries cDNA clone C0009263J10 5', mRNA sequence [FE028084]				Oar.15603
A_70_P058891	0.00132531	2.06488	up	16210.3	7935.64	13.9955	12.9494	16947	16346.4	15337.5	8591.69	7845.57	7369.66	13.9841	14.0605	13.9419	13.1914	12.89	12.7669			Rep: Poly(RC)-binding protein 2 isoform b variant - Homo sapiens (Human), partial (69%) [TC56602]
A_70_P061306	0.0125455	3.65295	up	168.385	29.3138	6.9669	5.09784	123.613	191.62	189.921	50.1452	15.6591	22.1372	6.57799	7.16135	7.16135	5.86	4.59405	4.83947
A_70_P071311	0.0180096	3.69943	up	64.233	10.7341	5.56202	3.67472	54.5418	70.1666	67.9905	19.852	6.14321	6.207	5.25328	5.70726	5.72553	4.59405	3.30685	3.12326	GT883025		UMC-opitd23_0A01-001-a10 NOVALUE opitd23 Ovis aries cDNA 3', mRNA sequence [GT883025]				Oar.8136
A_70_P032126	0.0343814	2.05438	up	2253.12	894.715	10.9995	9.96078	2753.35	1907.69	2098.33	1273.93	742.586	667.63	11.3527	10.755	10.8907	10.498	9.79595	9.58843	XM_004010595	RAB27A	PREDICTED: Ovis aries RAB27A, member RAS oncogene family, transcript variant 2 (RAB27A), mRNA [XM_004010595]	101122791	XM_004010595
A_70_P045946	0.00640332	2.40136	up	82.2445	18.8826	5.91047	4.64662	60.4021	93.9848	92.3467	20.9636	15.0728	20.6115	5.44173	6.1442	6.14549	4.66959	4.53363	4.73664	XM_004007782		020731ONDC265068HT ONDC Ovis aries cDNA, mRNA sequence [EE809490]		XM_004007782		Oar.9393
A_70_P025086	0.0289386	2.65209	up	28.1831	6.52461	4.31465	2.90752	28.7229	26.6954	29.131	9.57384	5	5	3.90514	4.43837	4.60044	3.63896	2.55182	2.53178	XM_004020229		020605OML22020056HT OML2 Ovis aries cDNA, mRNA sequence [EE790413]		XM_004020229		Oar.9837
A_70_P069556	0.0184159	2.43159	up	605.383	158.963	8.90646	7.62456	801.176	533.995	480.978	229.243	121.494	126.152	9.45299	8.71501	8.55137	7.99183	7.48517	7.39668			Rep: Succinate semialdehyde dehydrogenase, mitochondrial precursor (EC 1.2.1.24) (NAD(+)-dependent succinic semialdehyde dehydrogenase). - Canis familiaris, partial (12%) [TC60629]
A_70_P008201	0.00172003	2.5682	up	21.2247	5	3.90024	2.53948	32.9876	14.7321	15.9543	5	5	5	4.24367	3.62328	3.83376	2.53484	2.55182	2.53178	XM_004006873	CLEC7A	Oa_splbn_12E09_M13_Reverse Sheep spleen\brain pSport1 library Ovis aries cDNA clone Oa_splbn_12E09 5', mRNA sequence [CO202378]	678685	XM_004006873		Oar.5785
A_70_P045396	0.0210153	2.67295	up	67.1165	14.2766	5.6423	4.22387	84.9074	55.7019	60.7402	8.85799	15.0159	18.9558	5.97762	5.38571	5.56358	3.54097	4.52996	4.60067			Rep: Isoform A of Q9W0K7 - Drosophila melanogaster (Fruit fly), partial (4%) [TC64593]
A_70_P064591	0.0242413	2.42376	up	26.7268	6.03983	4.2554	2.97815	42.4345	17.0215	20.7243	5.80168	5	7.31782	4.77763	3.81951	4.16906	3.04484	2.55182	3.33779	EE812600		020731ONDC219020HT ONDC Ovis aries cDNA, mRNA sequence [EE812600]				Oar.12200
A_70_P058886	0.00835102	4.26243	up	837.368	143.281	9.44758	7.35591	622.999	917.411	971.695	252.949	84.891	92.0029	9.08654	9.58386	9.67235	8.13729	6.99333	6.93711	XM_004021786	LOC780507	PREDICTED: Ovis aries fibroblast growth factor receptor 1 IIIc, transcript variant 4 (LOC780507), mRNA [XM_004021786]	780507	XM_004021786
A_70_P059006	0.0274675	6.29436	up	293.128	35.9333	7.73946	5.0854	166.195	293.459	419.731	77.9379	15.5855	14.2764	7.06285	7.79688	8.35866	6.44223	4.58914	4.22484	CU655165		CU655165 ovine foetal ovary tissues (Prophase I meiosis) -M (ocaj) Ovis aries cDNA clone ocaj0006.h.11, mRNA sequence [CU655165]				Oar.5306
A_70_P015136	0.0136735	2.47524	up	3158.1	1020.12	11.4882	10.1806	2015.54	3627.75	3831.02	970.367	1034.32	1055.68	10.8727	11.7693	11.8226	10.0963	10.2418	10.2038	XM_004006279		UMC-ofold15_0A01-001-b05 Day 15 follicle (5,6,7 mm) ofold15 Ovis aries cDNA 3', mRNA sequence [GT881605]		XM_004006279		Oar.13356
A_70_P000321	0.0482565	2.88793	up	1742.84	530.153	10.6198	9.08981	1652.39	1861.11	1715.03	1023.23	276.532	290.702	10.5637	10.7163	10.5795	10.1738	8.56522	8.53038	XM_004017610	GLTP	PREDICTED: Ovis aries glycolipid transfer protein (GLTP), mRNA [XM_004017610]	101113276	XM_004017610
A_70_P064761	0.0198227	2.07114	up	94.6795	24.9525	6.1005	5.05008	65.0669	114.219	104.753	28.8772	22.9808	22.9995	5.56582	6.42174	6.31394	5.09442	5.15318	4.90263	GT881474		UMC-ofetw1u_0A01-004-f11 NOVALUE ofetw1u Ovis aries cDNA 3', mRNA sequence [GT881474]				Oar.9885
A_70_P027681	0.0431584	5.03237	up	67.8246	11.9066	5.66856	3.33733	70.5977	62.9798	69.8962	25.7197	5	5	5.68685	5.55624	5.7626	4.92839	2.55182	2.53178	EE825171		020605ONLN076090HT ONLN Ovis aries cDNA, mRNA sequence [EE825171]				Oar.5368
A_70_P036991	0.00201816	4.7235	up	73.6804	9.10724	5.78103	3.54118	68.9694	75.3872	76.6845	14.5699	5.63476	7.11711	5.65033	5.80637	5.88639	4.14786	3.179	3.29667	EE776365		030729OM1351022064HT OM135 Ovis aries cDNA, mRNA sequence [EE776365]				Oar.11338
A_70_P033296	0.00934665	2.00319	up	53.0006	15.261	5.30388	4.30158	54.0271	55.2388	49.7358	21.8154	10.9183	13.0493	5.23719	5.37577	5.29869	4.72049	4.07426	4.11	EE813954		010914ONDC137077HT ONDC Ovis aries cDNA, mRNA sequence [EE813954]				Oar.7877
A_70_P001606	0.000832651	2.67828	up	21.9594	5	3.96078	2.53948	33.3329	15.9214	16.6239	5	5	5	4.26174	3.73123	3.88938	2.53484	2.55182	2.53178	XM_004019581	DDB1	PREDICTED: Ovis aries damage-specific DNA binding protein 1, 127kDa (DDB1), mRNA [XM_004019581]	101106122	XM_004019581
A_70_P008111	0.0151751	2.99809	up	25.2693	5	4.12352	2.53948	40.3748	24.0457	11.3873	5	5	5	4.68545	4.308	3.37712	2.53484	2.55182	2.53178	GT880631		UMC-oend13p_0A01-011-e01 Day 13 (pregnant) endometrium oend13p Ovis aries cDNA 3', mRNA sequence [GT880631]				Oar.5760
A_70_P022168	0.000836408	2.88792	up	1709.37	437.456	10.58	9.04999	1355.18	1800.66	1972.26	499.706	409.762	402.899	10.2689	10.6689	10.8023	9.1423	9.05739	8.95028	XM_004020636		020502OMGB21032023HT OMGB2 Ovis aries cDNA, mRNA sequence [EE785407]		XM_004020636		Oar.9113
A_70_P070641	0.00694839	2.45934	up	357.062	86.8423	8.10282	6.80455	244.354	425.682	401.149	114.019	68.1671	78.3407	7.63759	8.36881	8.30208	7.00466	6.68474	6.72427	EE779588		020709OMGB11094051HT OMGB1 Ovis aries cDNA, mRNA sequence [EE779588]				Oar.10691
A_70_P017881	0.0112096	8.45406	up	147.878	12.9981	6.77882	3.69918	116.075	161.354	166.204	24.6812	5	9.31313	6.48321	6.88361	6.96965	4.88876	2.55182	3.65696	FE033937		C0009481G16.P1KAM13F KN511 Ovis aries peyer's patch from terminal ileum of Teladorsagia infected sheep Ovis aries cDNA clone C0009481G16 5', mRNA sequence [FE033937]				Oar.5033
A_70_P014301	0.00025578	3.05769	up	530.318	108.319	8.7459	7.13346	507.126	542.107	541.72	110.094	89.3136	125.549	8.75849	8.73593	8.74328	6.9486	7.06373	7.38805	EE772659		020709OFM1037015HT OFM1 Ovis aries cDNA, mRNA sequence [EE772659]				Oar.15400
A_70_P069926	7.22924e-05	2.61618	up	21.4679	5	3.92694	2.53948	30.5082	16.4926	17.403	5	5	5	4.05113	3.77212	3.95757	2.53484	2.55182	2.53178	XM_004017430		010914ONDC132020HT ONDC Ovis aries cDNA, mRNA sequence [EE802165]		XM_004017430		Oar.9133
A_70_P003296	0.0203641	2.17738	up	2676.36	969.987	11.2378	10.1152	1765.1	3213.85	3050.15	1122.84	864.106	923.019	10.6737	11.5811	11.4585	10.3148	10.0103	10.0205	XM_004002289		UMC-onnova_0A01-001-b06 Neonatal ovary onnova Ovis aries cDNA 3', mRNA sequence [GT882669]		XM_004002289		Oar.1581
A_70_P013501	0.000182316	6.08835	up	449.009	46.6395	8.48873	5.88267	413.26	445.552	488.214	67.3042	31.9176	40.6967	8.44862	8.44101	8.57655	6.25633	5.63339	5.7583	EE822330		020605ONLN109042HT ONLN Ovis aries cDNA, mRNA sequence [EE822330]				Oar.4065
A_70_P024851	0.00050479	4.2017	up	36.963	5.213	4.77256	2.70159	41.1042	30.1143	39.6705	5.63901	5	5	4.71851	4.59263	5.00656	3.02118	2.55182	2.53178	XM_004021721		020709OAPP1075076HT OAPP Ovis aries cDNA, mRNA sequence [EE746481]		XM_004021721		Oar.9788
A_70_P001616	0.00554965	2.87165	up	19207.9	6847.55	14.2429	12.721	18110.4	19407.3	20106.2	9043.42	5831.74	5667.5	14.1196	14.2987	14.3104	13.265	12.4887	12.4093	GT878538		UMC-ocond16_0A01-011-e07 Day 16 Conceptus long ocond16 Ovis aries cDNA 3', mRNA sequence [GT878538]				Oar.21722
A_70_P027341	0.0352389	2.31015	up	1812.49	620.867	10.6552	9.44719	2270.52	1522.43	1644.51	975.559	434.109	452.935	11.0549	10.3941	10.5165	10.1038	9.13627	9.10144	XM_004014642		010716ONDC035041HT ONDC Ovis aries cDNA, mRNA sequence [EE817134]		XM_004014642		Oar.5980
A_70_P064811	0.0103214	6.76583	up	75.3097	6.40625	5.65086	2.8926	40.0406	94.959	90.9294	9.21875	5	5	4.66622	6.15575	6.13062	3.59419	2.55182	2.53178	EE794251		020709OMLT1018014HT OMLT Ovis aries cDNA, mRNA sequence [EE794251]				Oar.9895
A_70_P024176	0.0104441	3.51228	up	65250.3	21525.3	16.0747	14.2623	61398.5	64108.5	70243.9	32739.8	15938.6	15897.4	16.0042	16.0505	16.1694	15.0533	13.8801	13.8535	DQ223575	LOC100101228	Ovis aries clone TO-DOWN-P12-8 elongation factor-1 alpha mRNA, partial cds. [DQ223575]	100101228			Oar.14380
A_70_P009286	0.0286737	2.55944	up	29.804	5.83574	4.34037	2.98454	26.4342	30.2268	32.7511	6.67947	5.82774	5	3.67416	4.59706	4.74989	3.20105	3.2208	2.53178	DY492903		sh2P0007J14_F.ab1 adult sheep fracture callus 7d Ovis aries cDNA, mRNA sequence [DY492903]				Oar.7957
A_70_P013261	0.000197115	2.03557	up	515.563	161.266	8.70278	7.67735	478.563	522.64	545.486	201.81	130.757	151.23	8.67671	8.67671	8.75492	7.82243	7.58015	7.62946	XM_004011191	LAMA4	PREDICTED: Ovis aries laminin, alpha 4, transcript variant 2 (LAMA4), mRNA [XM_004011191]	101107969	XM_004011191
A_70_P060301	0.0394801	2.56198	up	23.3178	5	3.89674	2.53948	21.2642	24.556	24.1333	5	5	5	2.99566	4.33402	4.36053	2.53484	2.55182	2.53178	EE766728		020322OFLT029095HT OFLT Ovis aries cDNA, mRNA sequence [EE766728]				Oar.6513
A_70_P027671	0.00763344	2.3475	up	22.1381	5.47837	3.98007	2.74895	32.2323	15.8652	18.3169	6.4351	5	5	4.19327	3.72887	4.01808	3.16325	2.55182	2.53178	XM_004019830	APLP2	PREDICTED: Ovis aries amyloid beta (A4) precursor-like protein 2 (APLP2), mRNA [XM_004019830]	101119774	XM_004019830
A_70_P035761	0.00150919	2.98304	up	91.3544	18.1917	6.11224	4.53546	95.2907	90.6728	88.0996	25.7119	12.3824	16.481	6.16576	6.08081	6.09016	4.92813	4.25513	4.42311	EE864851		020731OSTA129009HT OSTA Ovis aries cDNA, mRNA sequence [EE864851]				Oar.4319
A_70_P002711	0.022901	3.94905	up	64.7873	10.1269	5.57916	3.59766	57.2651	64.7957	72.3012	13.4496	11.9311	5	5.33558	5.59817	5.80374	4.05782	4.20338	2.53178	AY288926	LOC443516	Ovis aries tie-2 receptor mRNA, partial cds. [AY288926]	443516			Oar.1045
A_70_P027296	0.000966942	2.96331	up	714.199	160.639	9.21112	7.64391	713.532	706.723	722.343	227.112	130.015	124.79	9.29486	9.14935	9.18916	7.976	7.57427	7.38147	XM_004020240	FGFR2	PREDICTED: Ovis aries fibroblast growth factor receptor 2, transcript variant 2 (FGFR2), mRNA [XM_004020240]	443548	XM_004020240
A_70_P070811	2.56925e-05	3.46728	up	840.725	160.48	9.46755	7.67374	797.132	848.724	876.32	198.367	143.849	139.225	9.44592	9.46106	9.49566	7.79357	7.70708	7.52058	GT874671		UMC-ocld13n_0A01-007-f02 Day 13 (non-pregnant) corpus luteum ocld13n Ovis aries cDNA 3', mRNA sequence [GT874671]				Oar.10727
A_70_P066866	0.00504058	3.15348	up	416.798	86.7745	8.3815	6.72456	471.584	388.254	390.556	136.225	54.2563	69.8425	8.65027	8.24037	8.25386	7.24183	6.3703	6.56155
A_70_P064651	0.00094943	3.82336	up	34.4469	5.46942	4.68219	2.74735	43.4213	28.7434	31.1759	6.40826	5	5	4.82356	4.53671	4.6863	3.15845	2.55182	2.53178	GT643420		UMC-od20pl_0A01-012-h06 Day 20 placenta od20pl Ovis aries cDNA 3', mRNA sequence [GT643420]				Oar.12213
A_70_P027751	8.18482e-06	2.64182	up	21.7113	5	3.94101	2.53948	28.7129	17.8673	18.5536	5	5	5	3.90184	3.88549	4.03571	2.53484	2.55182	2.53178	XM_004018092		020605ONLN063090HT ONLN Ovis aries cDNA, mRNA sequence [EE823082]		XM_004018092		Oar.5382
A_70_P033261	0.0107946	3.62503	up	239.689	44.3676	7.53423	5.67623	227.678	254.198	237.192	76.0751	20.5567	36.471	7.52692	7.58339	7.49237	6.41999	4.9983	5.61041	EE765571		020731OFLT082001HT OFLT Ovis aries cDNA, mRNA sequence [EE765571]				Oar.7869
A_70_P044896	0.0055606	2.03776	up	1485.75	543.786	10.3545	9.32752	1613.69	1467.7	1375.87	709.299	458.318	463.742	10.5341	10.329	10.2005	9.64881	9.20403	9.12974	GT881064		UMC-ofetd35_0A01-001-g02 NOVALUE ofetd35 Ovis aries cDNA 3', mRNA sequence [GT881064]				Oar.16184
A_70_P026742	0.00652546	4.30947	up	698.041	104.619	9.15285	7.04534	547.334	752.64	794.15	68.3742	117.392	128.092	8.87622	9.24787	9.33445	6.28478	7.43437	7.41685	XM_004020851	AQP8	PREDICTED: Ovis aries aquaporin 8 (AQP8), mRNA [XM_004020851]	101108013	XM_004020851
A_70_P039296	0.00104092	4.39031	up	119.616	15.1979	6.46618	4.33186	94.446	139.468	124.935	18.6701	15.1319	11.7916	6.14333	6.69153	6.56368	4.49631	4.54236	3.95689	NM_001093785	TRPM7	Ovis aries transient receptor potential cation channel, subfamily M, member 7 (TRPM7), mRNA [NM_001093785]	100037693	NM_001093785		Oar.12997
A_70_P051356	4.51845e-05	3.91731	up	30.702	5	4.50934	2.53948	40.0161	24.137	27.9531	5	5	5	4.66511	4.31345	4.54947	2.53484	2.55182	2.53178	NM_001009194	AQP1	Ovis aries aquaporin 1 (Colton blood group) (AQP1), mRNA [NM_001009194]	442999	NM_001009194		Oar.889
A_70_P050496	0.0033938	3.25733	up	30.4441	5.41892	4.44037	2.73668	30.6793	29.0294	31.6236	6.25677	5	5	4.0669	4.54868	4.70554	3.12646	2.55182	2.53178	GT882547		UMC-omix4_0A01-002-d05 Day 35 corpus luteum omix4 Ovis aries cDNA 3', mRNA sequence [GT882547]				Oar.13729
A_70_P049181	0.00522813	7.38349	up	669.714	64.9621	9.05856	6.17426	443.441	748.766	816.935	120.497	31.7208	42.6681	8.55466	9.24042	9.38061	7.07663	5.62124	5.8249	EE782096		020502OMGB11011075HT OMGB1 Ovis aries cDNA, mRNA sequence [EE782096]				Oar.13884
A_70_P051806	0.0202408	3.95795	up	1645.7	321.63	10.4605	8.47575	2241.01	1353.77	1342.32	577.363	203.581	183.946	11.038	10.18	10.1635	9.35651	8.16159	7.90915	DY502370		sh2P0043K23_F.ab1 adult sheep fracture callus 7d Ovis aries cDNA, mRNA sequence [DY502370]				Oar.8927
A_70_P031421	0.00292344	2.2622	up	2210.06	780.281	10.9833	9.80553	1954.97	2317.05	2358.17	996.796	646.696	697.35	10.8248	11.0513	11.0737	10.1321	9.62943	9.65508	EE864847		020731OSTA163042HT OSTA Ovis aries cDNA, mRNA sequence [EE864847]				Oar.3222
A_70_P005006	0.0438417	3.74727	up	303.832	65.712	7.89487	5.98903	297.814	312.196	301.486	140.463	24.0384	32.6349	7.94098	7.90365	7.83999	7.29351	5.23071	5.44289	XM_004016488	TMX2	PREDICTED: Ovis aries thioredoxin-related transmembrane protein 2, transcript variant 3 (TMX2), mRNA [XM_004016488]	101106281	XM_004016488
A_70_P055856	0.0316158	3.3783	up	77.2158	15.0943	5.83172	4.07542	62.5156	85.6117	83.52	28.3337	6.24153	10.7078	5.50296	5.99091	6.00129	5.06643	3.32933	3.83051	EE826381		020605ONLN064035HT ONLN Ovis aries cDNA, mRNA sequence [EE826381]				Oar.12622
A_70_P052226	0.00822724	2.10087	up	61.2145	15.7988	5.46902	4.39803	49.1163	70.7631	63.7641	18.8883	13.8415	14.6665	5.05661	5.71586	5.63459	4.51299	4.41828	4.26282	XM_004019125		020605ONLN120073HT ONLN Ovis aries cDNA, mRNA sequence [EE826343]		XM_004019125		Oar.9268
A_70_P055931	0.00185115	4.91535	up	531.564	72.8081	8.75204	6.45475	478.967	553.36	562.366	115.542	40.119	62.7637	8.67797	8.76938	8.80878	7.02193	5.94858	6.39374
A_70_P009266	0.0345292	27.4164	up	18274.1	1223.59	14.1715	9.39457	17325.7	18577.8	18918.8	73.0724	1580.91	2016.79	14.0351	14.2398	14.2398	6.36802	10.7763	11.0394	XM_004016498		021030OSPA1009064HT OSPA Ovis aries cDNA, mRNA sequence [EE853302]		XM_004016498		Oar.7952
A_70_P051177	0.00332877	2.83765	up	229.213	49.6765	7.4591	5.9544	192.33	258.864	236.446	74.5212	33.8479	40.6604	7.27813	7.61399	7.48517	6.39309	5.71313	5.75699	NM_001009808	IL1A	Ovis aries interleukin 1, alpha (IL1A), mRNA [NM_001009808]	443404	NM_001009808		Oar.433
A_70_P001906	0.0175613	2.80758	up	1795.46	514.161	10.6617	9.17241	1550.19	1889.13	1947.05	843.076	363.589	335.816	10.4642	10.7388	10.7823	9.90219	8.90033	8.71471	XM_004007625	DDX17	PREDICTED: Ovis aries DEAD (Asp-Glu-Ala-Asp) box helicase 17 (DDX17), mRNA [XM_004007625]	101121675	XM_004007625
A_70_P047891	0.0103385	2.47357	up	744.688	194.771	9.24395	7.93736	531.103	806.414	896.545	168.617	211.234	204.461	8.83345	9.36259	9.53581	7.56093	8.20392	8.04722	DY492303		sh2P0005M03_F.ab1 adult sheep fracture callus 7d Ovis aries cDNA, mRNA sequence [DY492303]				Oar.14927
A_70_P022731	0.0386567	4.39359	up	54.9343	9.69063	5.33896	3.20356	75.1435	40.9639	48.6955	19.0719	5	5	5.78721	4.96569	5.26398	4.52708	2.55182	2.53178	EE831972		020605ONLN002066HT ONLN Ovis aries cDNA, mRNA sequence [EE831972]				Oar.12575
A_70_P014071	0.0330972	2.62236	up	233.18	57.083	7.46575	6.07488	305.317	195.148	199.075	97.0237	38.2368	35.9884	7.97752	7.18953	7.2302	6.75916	5.87748	5.58802			Rep: CG10333-PA - Drosophila melanogaster (Fruit fly), partial (5%) [TC78791]
A_70_P065306	0.000959545	3.01909	up	26.9663	5.17547	4.28343	2.68932	30.9357	23.5103	26.453	5	5	5.52642	4.0959	4.27596	4.47843	2.53484	2.55182	2.9813
A_70_P050876	0.0315175	4.23694	up	48.4416	7.06787	5.05521	2.97218	86.7166	31.1399	27.4682	11.2036	5	5	6.00557	4.63297	4.52708	3.83296	2.55182	2.53178
A_70_P029931	0.000822104	2.26	up	392.443	105.207	8.27543	7.0991	324.108	425.306	427.916	109.105	95.7534	110.762	8.0739	8.36838	8.384	6.93784	7.15661	7.20285	Z46236	FGF7	Ovis aries gene for keratinocyte growth factor. [Z46236]	443095			Oar.753
A_70_P005976	0.00164432	3.39998	up	34.9814	5.46326	4.69869	2.93317	41.0395	33.6106	30.2941	5.1019	6.28789	5	4.71455	4.72761	4.65393	2.93034	3.3374	2.53178	XM_004018126		020605ONLN063066HT ONLN Ovis aries cDNA, mRNA sequence [EE828345]		XM_004018126		Oar.6114
A_70_P024966	0.00074093	3.57828	up	31.7906	5.16238	4.53337	2.6941	35.4625	26.1762	33.7332	5.48715	5	5	4.40277	4.41259	4.78473	2.99871	2.55182	2.53178	EE746741		020709OAPP1062036HT OAPP Ovis aries cDNA, mRNA sequence [EE746741]				Oar.9812
A_70_P047341	0.0325578	2.73014	up	29.0925	7.11253	4.42671	2.97774	39.9363	24.1089	23.2324	11.3376	5	5	4.65952	4.31261	4.308	3.84962	2.55182	2.53178	GT882951		UMC-oovid3_0A01-001-c03 NOVALUE oovid3 Ovis aries cDNA 3', mRNA sequence [GT882951]				Oar.8649
A_70_P071081	0.028576	2.4195	up	116.004	28.8878	6.41991	5.1452	91.1587	123.787	133.068	45.0501	23.8075	17.8057	6.08419	6.52574	6.64979	5.69385	5.21771	4.52404	XM_004015278	AXL	PREDICTED: Ovis aries AXL receptor tyrosine kinase, transcript variant 1 (AXL), mRNA [XM_004015278]	101102750	XM_004015278
A_70_P008711	0.00375865	4.34698	up	71.4887	8.69277	5.70021	3.5802	106.53	54.8709	53.0645	11.2849	6.79145	8.00201	6.34837	5.36654	5.38571	3.84549	3.44467	3.45043	EE808761		010914ONDC190064HT ONDC Ovis aries cDNA, mRNA sequence [EE808761]				Oar.12375
A_70_P027741	0.0305118	2.3079	up	319.804	91.5166	7.95802	6.75143	253.306	332.997	373.11	154.975	55.5005	64.0747	7.6977	8.00008	8.17626	7.43194	6.39866	6.4237	XM_004007109		010914ONDC074031HT ONDC Ovis aries cDNA, mRNA sequence [EE819284]		XM_004007109		Oar.5380
A_70_P063146	0.000280529	8.37987	up	443.737	31.1379	8.42216	5.35523	294.987	514.078	522.147	37.5292	26.9638	28.9207	7.92208	8.652	8.69241	5.43611	5.38234	5.24725	GT876003		UMC-ocld20_0A01-001-e04 NOVALUE ocld20 Ovis aries cDNA 3', mRNA sequence [GT876003]				Oar.6712
A_70_P067496	0.00522285	3.13452	up	59.5762	10.7966	5.47287	3.82462	59.4177	60.4514	58.8596	14.5244	11.0787	6.78673	5.40037	5.49702	5.52121	4.14343	4.09667	3.23377	XM_004020784		UMC-oend13n_0A01-010-a09 Day 13 (non-pregnant) endometrium oend13n Ovis aries cDNA 3', mRNA sequence [GT879639]		XM_004020784		Oar.4179
A_70_P054841	0.0260935	2.19086	up	110.795	30.7809	6.36339	5.23189	93.1028	120.346	118.937	49.1621	21.1659	22.0147	6.11757	6.48597	6.48661	5.82877	5.03583	4.83106	EE831441		020605ONLN055029HT ONLN Ovis aries cDNA, mRNA sequence [EE831441]				Oar.11089
A_70_P004941	0.0138838	3.48469	up	37.0211	6.86612	4.75265	2.95161	37.0213	36.5235	37.5184	10.5984	5	5	4.4952	4.83173	4.93101	3.77125	2.55182	2.53178	GT880932		UMC-oend7_0A01-001-c05 Day 7 endometrium oend7 Ovis aries cDNA 3', mRNA sequence [GT880932]				Oar.9520
A_70_P046971	0.00143398	2.99071	up	108.818	20.8193	6.36312	4.78263	110.248	102.125	114.081	24.1481	21.8937	16.4162	6.40576	6.25596	6.42763	4.85372	5.07813	4.41602	EE874463		020731OVMG1001023HT OVMG Ovis aries cDNA, mRNA sequence [EE874463]				Oar.7679
A_70_P010341	0.000482107	2.41064	up	169.874	41.2354	7.01826	5.74885	150.293	181.134	178.195	54.12	33.4762	36.1099	6.91366	7.06984	7.07129	5.96201	5.69106	5.59348	XM_004015983		020605ONLN105043HT ONLN Ovis aries cDNA, mRNA sequence [EE828719]		XM_004015983		Oar.3816
A_70_P030026	0.00617252	5.57881	up	11459.6	2114.26	13.4779	10.998	14800.2	9890.68	9687.95	994.864	2812.23	2535.69	13.8178	13.3153	13.3006	10.1277	11.5182	11.348	NM_001009778	ALDH1A1	Ovis aries aldehyde dehydrogenase 1 family, member A1 (ALDH1A1), mRNA [NM_001009778]	443343	NM_001009778		Oar.873
A_70_P051396	0.0402157	3.4111	up	662.172	157.661	9.08914	7.3189	579.347	722.723	684.445	324.338	70.6123	78.0326	8.97609	9.187	9.10431	8.49533	6.7419	6.71946	NM_001104928	PSMD4	Ovis aries proteasome (prosome, macropain) 26S subunit, non-ATPase, 4 (PSMD4), mRNA [NM_001104928]	100101235	NM_001104928		Oar.5100
A_70_P036391	0.036673	3.07643	up	41.397	9.14257	4.9401	3.31884	46.342	44.461	33.3879	16.3206	5	6.10708	4.95414	5.08967	4.7765	4.30355	2.55182	3.10116	XM_004018956	PRRC2A	PREDICTED: Ovis aries proline-rich coiled-coil 2A (PRRC2A), mRNA [XM_004018956]	101121634	XM_004018956
A_70_P064411	0.0175828	7.44853	up	155.337	17.17	6.88008	3.98312	141.869	157.918	166.223	38.7744	5.79028	6.94529	6.81175	6.8582	6.97028	5.46656	3.21728	3.26553	EE829934		020605ONLN141050HT ONLN Ovis aries cDNA, mRNA sequence [EE829934]				Oar.12163
A_70_P010756	0.00411007	3.86999	up	470.091	80.0971	8.54133	6.589	367.364	511.69	531.218	130.228	54.184	55.8799	8.26358	8.64019	8.72023	7.18097	6.36646	6.21958	EE755647		020731OCS411036089HT OCS4 Ovis aries cDNA, mRNA sequence [EE755647]				Oar.10569
A_70_P063261	0.015278	2.44767	up	97.7012	24.0514	6.18021	4.8888	81.017	106.991	105.096	33.468	12.9824	25.7038	5.90495	6.31544	6.32023	5.26936	4.32807	5.06898	EE765457		020731OFLT067043HT OFLT Ovis aries cDNA, mRNA sequence [EE765457]				Oar.6736
A_70_P042121	0.0239904	2.31564	up	296.867	81.5179	7.83393	6.62251	222.99	333.235	334.376	128.316	45.9818	70.256	7.49887	8.0008	8.00211	7.16261	6.13308	6.57184	XM_004002485		020731ONDC224029HT ONDC Ovis aries cDNA, mRNA sequence [EE815903]		XM_004002485		Oar.7748
A_70_P060406	0.0369495	6.40763	up	804.03	125.173	9.36883	6.68904	577.793	987.594	846.702	293.883	45.3277	36.3082	8.97079	9.69405	9.44165	8.35067	6.11559	5.60085	XM_004018446	RBM5	PREDICTED: Ovis aries RNA binding motif protein 5, transcript variant 1 (RBM5), mRNA [XM_004018446]	101122469	XM_004018446
A_70_P049176	0.0190581	2.15306	up	7656.7	3469.54	12.9065	11.8002	6525.32	8354.49	8090.28	4661.39	2892.7	2854.54	12.6718	13.0574	12.9904	12.3305	11.5577	11.5122
A_70_P050671	0.005402	3.1	up	190.937	37.5134	7.18026	5.54799	222.037	169.836	180.939	55.1503	22.5244	34.8654	7.49237	6.96021	7.0882	5.99224	5.12319	5.52854	EE750118		020502OAPP1025089HT OAPP Ovis aries cDNA, mRNA sequence [EE750118]				Oar.6423
A_70_P011041	0.00740065	2.24286	up	891.556	272.139	9.54977	8.38443	1048.19	778.904	847.577	362.313	231.166	222.94	9.89741	9.30988	9.44203	8.66634	8.3286	8.15836	XM_004016351		010914OSTA111075HT OSTA Ovis aries cDNA, mRNA sequence [EE861560]		XM_004016351		Oar.10627
A_70_P016866	0.00953615	7.75103	up	1144.99	124.183	9.92084	6.96645	835.797	1274.83	1324.36	256.114	61.0323	55.4036	9.52778	10.0885	10.1463	8.15339	6.54218	6.20378	XM_004008484	CALR	PREDICTED: Ovis aries calreticulin (CALR), mRNA [XM_004008484]	101104396	XM_004008484
A_70_P035226	0.00410397	4.0312	up	47.4729	7.02827	5.1332	3.12199	46.0294	46.9659	49.4235	9.81765	5	6.26717	4.94591	5.16481	5.28889	3.67813	2.55182	3.13603	EE817772		010914ONDC191061HT ONDC Ovis aries cDNA, mRNA sequence [EE817772]				Oar.15769
A_70_P064551	0.0305933	4.34072	up	52.0371	9.23062	5.28494	3.16701	67.053	47.1931	41.8651	17.6919	5	5	5.60744	5.17383	5.07357	4.41744	2.55182	2.53178	XM_004008296	ZC3HAV1	PREDICTED: Ovis aries zinc finger CCCH-type, antiviral 1 (ZC3HAV1), mRNA [XM_004008296]	101110053	XM_004008296
A_70_P004566	0.0471322	2.29855	up	308.001	92.511	7.91192	6.71119	266.517	327.353	330.133	165.634	46.2006	65.6988	7.78303	7.96776	7.98496	7.52731	6.14099	6.46527	XM_004006136	EIF5B	PREDICTED: Ovis aries eukaryotic translation initiation factor 5B (EIF5B), mRNA [XM_004006136]	101106067	XM_004006136
A_70_P065236	0.000354877	2.03368	up	17.6768	5	3.56357	2.53948	23.8851	15.0297	14.1156	5	5	5	3.38206	3.65169	3.65696	2.53484	2.55182	2.53178	EE860508		020731OSTA162005HT OSTA Ovis aries cDNA, mRNA sequence [EE860508]				Oar.9982
A_70_P045896	0.00448824	3.59098	up	726.291	138.421	9.22275	7.37838	559.267	787.265	832.342	220.626	92.9043	101.732	8.92093	9.33409	9.41324	7.94009	7.11647	7.07857	EE836949		010914OSAA037034HT OSAA Ovis aries cDNA, mRNA sequence [EE836949]				Oar.9383
A_70_P041092	0.000381203	6.14683	up	55.2068	5.51021	5.37455	2.7547	65.8457	51.5232	48.2514	6.53063	5	5	5.58146	5.29107	5.25111	3.18051	2.55182	2.53178	AF041257	PR	Ovis aries prolactin receptor long form precursor, mRNA, complete cds. [AF041257]	443020			Oar.576
A_70_P036661	0.00860749	2.46763	up	527.413	143.731	8.74133	7.43821	519.599	552.881	509.761	225.577	102.752	102.863	8.79801	8.76758	8.65841	7.96564	7.25507	7.09392	EE774964		030729OM1351009025HT OM135 Ovis aries cDNA, mRNA sequence [EE774964]				Oar.3678
A_70_P019126	0.0446096	2.29818	up	2753.98	980.595	11.2748	10.0743	3799.42	2185.07	2277.45	1454.42	732.282	755.079	11.8456	10.9598	11.019	10.6773	9.78113	9.76448	FE031991		C0009478K18.P1KAM13F KN511 Ovis aries rectum and large colon from E. coli challenged and unchallenged animals Ovis aries cDNA clone C0009478K18 5', mRNA sequence [FE031991]				Oar.11696
A_70_P054341	0.0302299	2.52293	up	62.1365	13.7924	5.46336	4.12826	45.2207	69.1436	72.045	20.6309	7.84096	12.9054	4.90509	5.68834	5.79665	4.65135	3.63804	4.09538			Rep: Signal recognition particle 54 kDa protein - Mus musculus (Mouse), partial (40%) [TC57598]
A_70_P037626	3.14295e-05	2.34091	up	789.638	225.347	9.37175	8.14468	745.21	846.93	776.773	251.816	213.705	210.519	9.35006	9.4553	9.30988	8.13127	8.21953	8.08324	XM_004010181		020322OFLV1002059HT OFLV Ovis aries cDNA, mRNA sequence [EE769558]		XM_004010181		Oar.11215
A_70_P004751	0.044284	2.94077	up	33.3326	8.15065	4.62979	3.0736	41.9479	27.9683	30.0816	14.4519	5	5	4.75588	4.49157	4.64194	4.1372	2.55182	2.53178	XM_004022250		010914ONDC114086HT ONDC Ovis aries cDNA, mRNA sequence [EE807869]		XM_004022250		Oar.7433
A_70_P047126	0.00709619	2.17703	up	162.451	42.0006	6.91756	5.7952	126.618	171.057	189.68	40.1227	43.3997	42.4793	6.62133	6.97379	7.15756	5.51519	6.05164	5.81878	EE834097		021030OOCX037092HT OOCX Ovis aries cDNA, mRNA sequence [EE834097]				Oar.8605
A_70_P059801	0.0285365	6.04085	up	80.3641	11.407	5.90918	3.31443	76.5387	81.8148	82.7387	24.2209	5	5	5.81631	5.9232	5.98802	4.85968	2.55182	2.53178	EE774910		030729OM1351032052HT OM135 Ovis aries cDNA, mRNA sequence [EE774910]				Oar.13375
A_70_P064621	0.0205026	2.11693	up	145.687	41.7587	6.77519	5.69322	127.469	154.56	155.034	63.5595	33.8535	27.863	6.63443	6.83146	6.85969	6.17114	5.71433	5.19419	EE802407		010914ONDC073003HT ONDC Ovis aries cDNA, mRNA sequence [EE802407]				Oar.12206
A_70_P037311	0.000219709	2.00484	up	541.206	173.005	8.77921	7.77572	543.786	533.893	545.94	214.805	144.212	159.998	8.86656	8.71471	8.75635	7.90473	7.71535	7.70708	XM_004007948	LOC101107436	PREDICTED: Ovis aries zinc transporter 9-like (LOC101107436), mRNA [XM_004007948]	101107436	XM_004007948
A_70_P037331	0.00132656	2.13592	up	175.053	46.8455	7.05687	5.96202	183.677	167.786	173.694	48.1003	47.1908	45.2454	7.20221	6.94376	7.02466	5.79456	6.17894	5.91254	XM_004007757		UMC-ocld13n_0A01-005-c11 Day 13 (non-pregnant) corpus luteum ocld13n Ovis aries cDNA 3', mRNA sequence [GT874472]		XM_004007757		Oar.11411
A_70_P038346	0.00571281	6.57271	up	389.177	43.7912	8.28205	5.56556	379.92	391.544	396.068	83.4882	25.5468	22.3386	8.31554	8.24762	8.28299	6.53708	5.30714	4.85247	NM_001166198	FHL1	Ovis aries four and a half LIM domains 1 (FHL1), mRNA [NM_001166198]	100307044	NM_001166198		Oar.4956
A_70_P068316	0.0318371	3.27433	up	42.4332	8.41514	4.93752	3.22631	38.5026	46.457	42.3401	14.995	5	5.25042	4.57307	5.15038	5.08909	4.19433	2.55182	2.9328	JN684760	CNP	Ovis aries 2',3'-cyclic nucleotide 3' phosphodiesterase mRNA, complete cds. [JN684760]	101120423			Oar.4079
A_70_P054826	0.0151426	2.68038	up	40.3753	8.48712	4.91319	3.49075	54.6697	35.257	31.1991	13.018	6.9537	5.48966	5.2578	4.79469	4.68706	4.01917	3.47931	2.97376	EE827456		020605ONLN033096HT ONLN Ovis aries cDNA, mRNA sequence [EE827456]				Oar.11086
A_70_P004546	0.0304887	2.36979	up	1221.92	382.95	10.0263	8.78156	933.387	1335.49	1396.89	619.747	271.473	257.63	9.70028	10.1521	10.2266	9.45725	8.53548	8.35196
A_70_P034331	0.00909511	3.98977	up	816.593	146.849	9.40333	7.40702	998.668	732.848	718.262	253.786	89.2323	97.5278	9.81742	9.21168	9.18088	8.14164	7.06204	7.01739	EE826563		020605ONLN130009HT ONLN Ovis aries cDNA, mRNA sequence [EE826563]				Oar.6276
A_70_P023091	0.00610919	2.4053	up	900.214	260.387	9.57433	8.30811	1027.24	843.992	829.409	366.19	195.623	219.346	9.86573	9.44949	9.40776	8.68631	8.10555	8.13248			Rep: ADP-ribosylation factor-like protein 1 - Bos taurus (Bovine), partial (73%) [TC58181]
A_70_P017076	0.00110529	4.57339	up	187.028	25.1581	7.16058	4.96732	204.785	185.586	170.714	36.2503	15.2803	23.9438	7.36218	7.11159	7.00797	5.3846	4.55532	4.96203	GT878560		UMC-ocond16_0A01-011-g06 Day 16 Conceptus long ocond16 Ovis aries cDNA 3', mRNA sequence [GT878560]				Oar.4444
A_70_P041052	0.00513526	3.28249	up	1002.37	215.298	9.72259	8.0078	791.073	1056.18	1159.85	334.651	150.482	160.76	9.43268	9.79595	9.93914	8.54542	7.76713	7.71085	EE756040	PPLBC	020322OCS411002083HT OCS4 Ovis aries cDNA, mRNA sequence [EE756040]	443474			Oar.565
A_70_P062946	0.029247	2.39557	up	396.872	112.723	8.2961	7.03574	333.8	429.052	427.765	195.21	63.5274	79.4322	8.11952	8.38654	8.38225	7.76837	6.59763	6.74121	EE791718		020709OML22036060HT OML2 Ovis aries cDNA, mRNA sequence [EE791718]				Oar.6672
A_70_P043551	0.0151285	2.19679	up	4462.03	1830.93	12.0709	10.9355	5097.26	4051.01	4237.82	2480.64	1468.17	1543.98	12.2777	11.9434	11.9917	11.4519	10.679	10.6757	EE826279		020605ONLN005015HT ONLN Ovis aries cDNA, mRNA sequence [EE826279]				Oar.22963
A_70_P057756	0.0356786	2.47307	up	249.95	69.0012	7.60311	6.29681	254.725	237.104	258.022	124.071	37.1716	45.761	7.71272	7.47446	7.62217	7.12236	5.84189	5.92619	XM_004019744		020709OMLT1009048HT OMLT Ovis aries cDNA, mRNA sequence [EE793258]		XM_004019744		Oar.7563
A_70_P055531	0.0263063	2.08384	up	329.915	103.983	8.02149	6.96224	304.924	339.373	345.447	171.059	66.1465	74.7431	7.976	8.03098	8.05748	7.57628	6.65051	6.65993	GT880488		UMC-oend13p_0A01-009-h10 Day 13 (pregnant) endometrium oend13p Ovis aries cDNA 3', mRNA sequence [GT880488]				Oar.8268
A_70_P053816	2.99916e-05	3.75892	up	359.021	58.0172	8.15397	6.24365	373.381	345.517	358.164	69.9755	51.419	52.6571	8.28751	8.05669	8.1177	6.3147	6.28918	6.12707			Rep: Glycoprotein m6b - Mus musculus (Mouse), partial (15%) [TC66144]
A_70_P058921	0.00348753	2.80512	up	26.2611	5.55723	4.24886	2.7608	33.6135	20.2241	24.9457	6.6717	5	5	4.27834	4.06259	4.40565	3.1988	2.55182	2.53178	GT875630		UMC-ocld13p_0A01-008-c09 Day 13 (pregnant) corpus luteum ocld13p Ovis aries cDNA 3', mRNA sequence [GT875630]				Oar.5289
A_70_P018801	0.00475148	2.42925	up	44.7188	10.4469	5.06455	3.78404	53.6622	42.8107	37.6836	15.0495	7.2154	9.07594	5.21994	5.03653	4.93718	4.20053	3.53146	3.62013			Rep: LOC510465 protein - Bos taurus (Bovine), partial (15%) [TC66433]
A_70_P001821	0.00497529	2.88149	up	202.301	42.1583	7.26414	5.73732	232.711	172.794	201.399	62.0584	32.6883	31.7281	7.56093	6.98965	7.24183	6.14333	5.66468	5.40395	XM_004022011	DDX3X	PREDICTED: Ovis aries DEAD (Asp-Glu-Ala-Asp) box polypeptide 3, X-linked, transcript variant 1 (DDX3X), mRNA [XM_004022011]	101104719	XM_004022011
A_70_P022516	9.77969e-05	4.00854	up	34.4768	5.06858	4.67377	2.67069	39.7839	32.7889	30.8577	5	5	5.20573	4.65135	4.69716	4.67279	2.53484	2.55182	2.92541	EE821395		010914ONDC080055HT ONDC Ovis aries cDNA, mRNA sequence [EE821395]				Oar.12530
A_70_P024416	0.0302446	3.88962	up	1555.89	334.502	10.416	8.45638	1060.17	1750.35	1857.16	648.805	169.183	185.518	9.91585	10.6247	10.7074	9.53692	7.91498	7.91725	EE777775		020709OMGB11076034HT OMGB1 Ovis aries cDNA, mRNA sequence [EE777775]				Oar.22990
A_70_P033721	0.00551753	2.42887	up	700.639	196.245	9.1755	7.89521	613.978	726.59	761.348	293.077	143.127	152.531	9.05509	9.19696	9.27444	8.34614	7.69909	7.6404
A_70_P067016	0.0336531	2.15458	up	394.586	123.646	8.29489	7.18749	400.902	401.636	381.22	210.182	78.0974	82.6574	8.39709	8.2811	8.20649	7.87413	6.8869	6.80144	XM_004017150	41704	PREDICTED: Ovis aries membrane-associated ring finger (C3HC4) 6, E3 ubiquitin protein ligase (MARCH6), mRNA [XM_004017150]	101105688	XM_004017150
A_70_P003366	0.00219885	2.66987	up	46.594	9.01084	5.07974	3.66297	41.3075	48.8138	49.6608	8.45798	8.8801	9.69443	4.72446	5.21892	5.29583	3.47931	3.79541	3.71418	CU638298		CU638298 ovine foetal ovary tissues ( Early folliculogenesis) - F (ocai) Ovis aries cDNA clone ocai0008.i.16 5', mRNA sequence [CU638298]				Oar.16247
A_70_P027181	0.0472152	2.26276	up	99.27	27.94	6.23806	5.05997	105.215	95.1599	97.4346	36.5375	12.2439	35.0386	6.33376	6.15831	6.22211	5.40222	4.23835	5.53935	EE829471		020605ONLN010037HT ONLN Ovis aries cDNA, mRNA sequence [EE829471]				Oar.5948
A_70_P036801	0.00202585	3.33873	up	30.0007	5.04099	4.41143	2.67213	29.8807	31.5447	28.5768	5.12297	5	5	4.00241	4.64842	4.58346	2.9328	2.55182	2.53178	XM_004003678		Oa_splbn_05O24_M13reverse Sheep spleen\brain pSport1 library Ovis aries cDNA clone Oa_splbn_05O24 5', mRNA sequence [CN823500]		XM_004003678		Oar.3714
A_70_P008481	0.00824766	2.8166	up	27.5254	6.08004	4.33641	2.84246	36.4333	23.1536	22.9892	8.24012	5	5	4.45887	4.25708	4.29329	3.44378	2.55182	2.53178	EE830388		020605ONLN018038HT ONLN Ovis aries cDNA, mRNA sequence [EE830388]				Oar.5842
A_70_P064986	0.0218105	2.36202	up	24.0353	6.0536	4.09524	2.85522	28.9641	25.0421	18.0997	5	5	8.16081	3.92256	4.36151	4.00165	2.53484	2.55182	3.479	EE800756		020731ONDC284089HT ONDC Ovis aries cDNA, mRNA sequence [EE800756]				Oar.9931
A_70_P053131	0.00542241	7.52327	up	83.8354	7.64724	5.94233	3.03097	63.8205	89.2132	98.4727	12.9417	5	5	5.53846	6.05213	6.23642	4.00933	2.55182	2.53178	XM_004007133		010914ONDC158022HT ONDC Ovis aries cDNA, mRNA sequence [EE815913]		XM_004007133		Oar.6854
A_70_P024626	0.0265648	2.44938	up	39.5003	7.65109	4.73594	3.44353	29.7542	42.5014	46.2454	8.00625	6.78509	8.16194	3.98959	5.02449	5.19374	3.40827	3.44229	3.48002	XM_004004685		030729OM1351012049HT OM135 Ovis aries cDNA, mRNA sequence [EE775351]		XM_004004685		Oar.14557
A_70_P043561	0.00112945	2.454	up	419.545	105.309	8.36948	7.07434	346.063	462.712	449.86	138.075	91.5774	86.2739	8.16885	8.4853	8.4543	7.2653	7.09953	6.8582			Rep: PREDICTED: interleukin enhancer binding factor 3 isoform 5 - Pan troglodytes, partial (18%) [TC58221]
A_70_P040086	0.00546217	4.32422	up	37.3827	5	4.65192	2.53948	28.4178	42.0385	41.6919	5	5	5	3.87936	5.00741	5.06898	2.53484	2.55182	2.53178	EE824173		020605ONLN139034HT ONLN Ovis aries cDNA, mRNA sequence [EE824173]				Oar.10976
A_70_P062591	0.00164484	2.28056	up	408.365	110.194	8.32598	7.13659	320.507	447.97	456.617	139.594	86.2192	104.77	8.05209	8.44928	8.47658	7.27962	7.01447	7.11569	EE826587		020605ONLN112020HT ONLN Ovis aries cDNA, mRNA sequence [EE826587]				Oar.10865
A_70_P026281	0.00184016	3.65454	up	55.7045	7.92411	5.36296	3.49327	78.7682	47.1787	41.1666	8.73687	7.31329	7.72217	5.86088	5.17196	5.05603	3.52277	3.54946	3.40756	XM_004022168	GJB1	PREDICTED: Ovis aries gap junction protein, beta 1, 32kDa (GJB1), mRNA [XM_004022168]	101104806	XM_004022168
A_70_P041757	0.00981286	3.30464	up	278.356	49.7037	7.69029	5.9658	165.483	330.235	339.35	71.7239	33.3581	44.029	7.05823	7.98496	8.02769	6.34527	5.68533	5.86681	EE824865	ECE1	020605ONLN038017HT ONLN Ovis aries cDNA, mRNA sequence [EE824865]	443125			Oar.780
A_70_P043491	0.0200869	2.3483	up	1171.88	351.04	9.94525	8.71364	812.894	1311.24	1391.51	272.348	380.421	400.35	9.48518	10.1284	10.2222	8.24613	8.95839	8.93638
A_70_P021651	0.00644241	3.00559	up	28.1888	5.68874	4.36964	2.78199	41.7077	21.9307	20.9279	7.06621	5	5	4.74327	4.18334	4.1823	3.26237	2.55182	2.53178	XM_004004807	SPATS2L	PREDICTED: Ovis aries spermatogenesis associated, serine-rich 2-like, transcript variant 2 (SPATS2L), mRNA [XM_004004807]	101103625	XM_004004807
A_70_P051956	0.0196727	3.13187	up	29.3977	5.24132	4.35367	2.70665	52.0854	18.106	18.0017	5.72395	5	5	5.16208	3.9044	3.99453	3.03635	2.55182	2.53178			Rep: Oral cancer overexpressed protein 1 (Tumor amplified and overexpressed sequence 1). - Bos Taurus, complete [TC68843]
A_70_P028871	7.11073e-05	6.36595	up	550.49	55.509	8.80954	6.13917	517.186	600.992	533.293	77.2574	42.5241	46.7454	8.79123	8.90996	8.72743	6.43271	6.02837	5.95642	XM_004005046		020731OFLT040059HT OFLT Ovis aries cDNA, mRNA sequence [EE768150]		XM_004005046		Oar.8505
A_70_P057541	0.0423184	11.519	up	201.516	21.9313	7.22586	3.69992	277.337	173.296	153.915	55.794	5	5	7.83774	6.99333	6.84652	6.01617	2.55182	2.53178	XM_004002431	LOC101122398	PREDICTED: Ovis aries histone H2B type 2-E-like (LOC101122398), mRNA [XM_004002431]	101122398	XM_004002431
A_70_P008886	0.0107142	5.96198	up	69.04	8.33876	5.66916	3.09337	58.6251	77.276	71.2189	15.0163	5	5	5.37839	5.84577	5.78334	4.19653	2.55182	2.53178	EE829030		020605ONLN083080HT ONLN Ovis aries cDNA, mRNA sequence [EE829030]				Oar.12411
A_70_P042981	0.0371149	3.07838	up	34.5176	8.01039	4.68473	3.06256	44.1027	31.141	28.3092	14.0312	5	5	4.84913	4.6335	4.57156	4.1041	2.55182	2.53178	XM_004016211		030729OMU902026071HT OMU90 Ovis aries cDNA, mRNA sequence [EE796573]		XM_004016211		Oar.8822
A_70_P069916	0.0104364	2.11118	up	51.9471	13.7714	5.28179	4.20374	54.487	50.0017	51.3525	10.389	13.1459	17.7792	5.25014	5.25179	5.34346	3.74498	4.34429	4.52196	GT874269		UMC-ocld13n_0A01-002-f08 Day 13 (non-pregnant) corpus luteum ocld13n Ovis aries cDNA 3', mRNA sequence [GT874269]				Oar.9131
A_70_P013386	1.3473e-06	4.86577	up	37.9342	5	4.82215	2.53948	45.5501	34.6693	33.5831	5	5	5	4.92044	4.76548	4.78052	2.53484	2.55182	2.53178	DY510915		sh3P0016O03_F.ab1 adult sheep fracture callus 10d Ovis aries cDNA, mRNA sequence [DY510915]				Oar.4040
A_70_P059601	0.000344775	3.63698	up	29.5731	5	4.40222	2.53948	30.8185	28.1811	29.7196	5	5	5	4.08178	4.50061	4.62426	2.53484	2.55182	2.53178	DY505966		sh3P0001M20_F.ab1 adult sheep fracture callus 10d Ovis aries cDNA, mRNA sequence [DY505966]				Oar.4690
A_70_P062821	0.0124491	3.19221	up	54.6166	10.4302	5.34977	3.67521	55.4761	56.1107	52.2629	17.8837	5.59885	7.80806	5.28623	5.39447	5.36861	4.43386	3.16961	3.42216	EE834796		021030OOCX037033HT OOCX Ovis aries cDNA, mRNA sequence [EE834796]				Oar.6647
A_70_P041051	0.00187884	3.37155	up	952.201	195.325	9.65012	7.89671	786.202	1023.19	1047.21	286.072	152.595	147.308	9.42639	9.74285	9.78113	8.30759	7.78543	7.5971	EE756040	PPLBC	020322OCS411002083HT OCS4 Ovis aries cDNA, mRNA sequence [EE756040]	443474			Oar.565
A_70_P035641	0.0396993	2.1306	up	1006.92	342.764	9.72778	8.63651	782.263	1126.02	1112.47	551.912	233.06	243.322	9.41698	9.89683	9.86952	9.2912	8.34414	8.2742	EE817778		020731ONDC213031HT ONDC Ovis aries cDNA, mRNA sequence [EE817778]				Oar.4290
A_70_P070446	0.0139707	2.02428	up	108.162	32.0368	6.35792	5.34051	127.167	102.811	94.508	46.5598	23.6105	25.9401	6.63097	6.26483	6.17796	5.73525	5.20199	5.0843	XM_004018602	VHL	PREDICTED: Ovis aries von Hippel-Lindau tumor suppressor, E3 ubiquitin protein ligase (VHL), mRNA [XM_004018602]	101122897	XM_004018602
A_70_P067246	0.0265747	7.25919	up	125.166	14.657	6.55154	3.69173	169.146	103.242	103.109	31.7655	5	7.20539	7.08595	6.27277	6.29591	5.20961	2.55182	3.31378	XM_004008472	CD97	PREDICTED: Ovis aries CD97 molecule, transcript variant 2 (CD97), mRNA [XM_004008472]	101122596	XM_004008472
A_70_P004386	0.00095622	3.59801	up	29.5978	5	4.38668	2.53948	29.513	30.3403	28.9401	5	5	5	3.9628	4.602	4.59524	2.53484	2.55182	2.53178	EE854466		010914OSTA086065HT OSTA Ovis aries cDNA, mRNA sequence [EE854466]				Oar.7357
A_70_P061086	0.00631795	2.45911	up	507.342	134.201	8.67435	7.37622	529.536	502.759	489.732	191.462	119.316	91.8241	8.82933	8.61245	8.58128	7.73528	7.459	6.93438	XM_004003991	POLE3	PREDICTED: Ovis aries polymerase (DNA directed), epsilon 3, accessory subunit (POLE3), mRNA [XM_004003991]	101106138	XM_004003991
A_70_P008646	1.72273e-06	2.21655	up	700.585	207.26	9.18034	8.03202	649.542	745.521	706.691	236.868	183.745	201.168	9.15157	9.23292	9.15653	8.03913	8.02596	8.03098			Rep: COG3393: Predicted acetyltransferase - Nostoc punctiforme PCC 73102, partial (5%) [TC78708]
A_70_P047541	0.00781298	3.24225	up	1192.02	261.054	9.97982	8.28283	857.69	1331.26	1387.11	405.828	178.204	199.131	9.5771	10.1476	10.2148	8.83782	7.99313	8.01754	XM_004007546		020731ONDC263034HT ONDC Ovis aries cDNA, mRNA sequence [EE801418]		XM_004007546		Oar.8689
A_70_P045526	0.0293636	4.70818	up	156.96	25.9334	6.8965	4.66133	146.266	167.158	157.455	55.4237	9.73362	12.6429	6.87134	6.93784	6.88033	6.00443	3.91847	4.0611	EE822182		020605ONLN139011HT ONLN Ovis aries cDNA, mRNA sequence [EE822182]				Oar.11905
A_70_P058251	0.038499	4.16391	up	60.0537	9.81622	5.40252	3.34459	42.6291	68.4276	69.1045	19.0884	5	5.3603	4.78678	5.67117	5.74963	4.52829	2.55182	2.95366	EE837725		010914OSAA049033HT OSAA Ovis aries cDNA, mRNA sequence [EE837725]				Oar.15926
A_70_P009761	0.000512562	2.63525	up	179.055	39.9649	7.09617	5.69823	157.544	190.123	189.5	50.3308	28.1609	41.4031	6.98684	7.1461	7.15559	5.86446	5.45327	5.77696	EE856956		020731OSTA163008HT OSTA Ovis aries cDNA, mRNA sequence [EE856956]				Oar.8054
A_70_P014666	0.0166885	2.45319	up	5043.06	1888.92	12.264	10.9693	3947.98	5716.57	5464.64	2615.66	1464.81	1586.28	11.9138	12.4809	12.3973	11.5192	10.677	10.7119	XM_004008201	PABPC1	Ovis aries cytoplasmic 1 polyA binding protein mRNA, partial cds. [EU366488]	100135436	XM_004008201		Oar.13226
A_70_P016096	0.00704516	2.10583	up	242.525	71.1675	7.55633	6.48195	254.546	238.244	234.786	101.284	46.455	65.7637	7.71085	7.48276	7.47538	6.8288	6.14834	6.4687	XM_004018552	TMEM43	PREDICTED: Ovis aries transmembrane protein 43 (TMEM43), mRNA [XM_004018552]	101105535	XM_004018552
A_70_P011151	3.3812e-06	4.79151	up	37.8713	5	4.79996	2.53948	40.4613	38.8655	34.2872	5	5	5	4.68934	4.90263	4.8079	2.53484	2.55182	2.53178	XM_004019689	SF3B2	PREDICTED: Ovis aries splicing factor 3b, subunit 2, 145kDa (SF3B2), mRNA [XM_004019689]	101112933	XM_004019689
A_70_P043516	0.037479	2.39356	up	945.232	289.248	9.62945	8.37029	708.252	1060.34	1067.11	490.085	186.219	191.441	9.27961	9.80069	9.80803	9.11205	8.04286	7.95595	XM_004017264		021030OOCX022025HT OOCX Ovis aries cDNA, mRNA sequence [EE835906]		XM_004017264		Oar.6468
A_70_P022046	0.00230687	2.00482	up	870.845	298.757	9.52574	8.52227	821.422	927.295	863.818	271.876	295.41	328.984	9.50677	9.59931	9.47114	8.24311	8.63882	8.68487
A_70_P010471	0.0046546	2.15012	up	694.076	218.022	9.16145	8.05703	609.597	723.187	749.443	310.355	161.429	182.281	9.04596	9.18738	9.25102	8.42366	7.8528	7.89464	DY495383		sh2P0015M16_F.ab1 adult sheep fracture callus 7d Ovis aries cDNA, mRNA sequence [DY495383]				Oar.3844
A_70_P067646	0.0283177	2.46686	up	32.4533	8.02192	4.58149	3.27882	38.7614	25.6128	32.9859	10.7485	5	8.31722	4.59263	4.3903	4.76155	3.78415	2.55182	3.5005
A_70_P033106	0.0294433	2.72138	up	235.108	58.8413	7.50106	6.05672	218.544	251.635	235.143	107.94	32.6662	35.9171	7.46249	7.56363	7.47705	6.92397	5.66191	5.58428	XM_004009345	LOC101111803	PREDICTED: Ovis aries scaffold attachment factor B1-like (LOC101111803), mRNA [XM_004009345]	101111803	XM_004009345
A_70_P055461	0.0142955	3.77606	up	95.3707	15.4287	6.12585	4.20897	70.624	115.405	100.084	26.6811	10.5059	9.09913	5.68782	6.43785	6.25188	4.98315	4.01917	3.62459
A_70_P003841	0.00118669	2.0972	up	76.7507	20.6207	5.84688	4.77841	86.5079	79.3326	64.4116	21.3317	16.9741	23.5562	6.00202	5.8856	5.65301	4.69251	4.70554	4.93718	FE022930		C0009255P13.P1KAM13F KN511 Ovis aries peyer's patch from terminal ileum of Teladorsagia infected sheep Ovis aries cDNA clone C0009255P13 5', mRNA sequence [FE022930]				Oar.16346
A_70_P016286	0.0453923	8.55397	up	143.876	13.0946	6.49517	3.39857	52.7956	186.919	191.914	29.2839	5	5	5.18607	7.12191	7.17751	5.11212	2.55182	2.53178	XM_004022821	C3	PREDICTED: Ovis aries complement component 3 (C3), partial mRNA [XM_004022821]	443475	XM_004022821
A_70_P005891	3.64191e-05	4.26169	up	647.457	95.5662	9.05459	6.96317	566.143	676.494	699.733	110.982	92.3892	83.3273	8.93638	9.08554	9.14186	6.96186	7.10985	6.8178	XM_004023501	SRSF1	PREDICTED: Ovis aries serine/arginine-rich splicing factor 1 (SRSF1), mRNA [XM_004023501]	101121021	XM_004023501
A_70_P009056	0.040845	2.52763	up	281.378	76.4493	7.76188	6.42409	230.265	306.7	307.169	140.223	43.8785	45.246	7.54489	7.87277	7.86798	7.29155	6.06773	5.913			Rep: Isobutyryl-CoA dehydrogenase, mitochondrial precursor - Bos taurus (Bovine), partial (88%) [TC59360]
A_70_P051661	0.0090179	2.80902	up	25.4585	5.12927	4.17865	2.68858	41.3894	19.0519	15.9341	5.3878	5	5	4.72761	3.97731	3.83102	2.98214	2.55182	2.53178	XM_004012817	OSBPL7	PREDICTED: Ovis aries oxysterol binding protein-like 7 (OSBPL7), mRNA [XM_004012817]	101118458	XM_004012817
A_70_P014951	9.75849e-05	3.27461	up	356.039	66.6127	8.13617	6.42485	348.079	379.036	341.002	85.2527	57.4575	57.128	8.17717	8.19845	8.0329	6.57184	6.45903	6.24366	XM_004013547	ZC3H11A	PREDICTED: Ovis aries zinc finger CCCH-type containing 11A, transcript variant 2 (ZC3H11A), mRNA [XM_004013547]	101111983	XM_004013547
A_70_P008167	0.0152093	8.08668	up	147.737	13.8583	6.81058	3.79504	178.442	135.051	129.718	27.4993	9.07545	5	7.16569	6.6517	6.61436	5.02183	3.8315	2.53178	DQ822575	LOC780506	Ovis aries pre-B-cell colony enhancing factor 1 mRNA, partial cds. [DQ822575]	780506			Oar.5772
A_70_P070946	0.00516196	2.47293	up	267.658	64.9408	7.68598	6.37976	327.458	251.275	224.24	85.4958	54.2398	55.0869	8.09301	7.55943	7.4055	6.57445	6.36993	6.19488	EE850137		020829OSI1026045HT OSI Ovis aries cDNA, mRNA sequence [EE850137]				Oar.10755
A_70_P033811	0.0459093	3.53279	up	48.8239	9.77295	5.18772	3.36692	66.0879	41.594	38.7899	19.2499	5.06896	5	5.59079	4.99378	4.97861	4.53986	3.02911	2.53178	CN822482		Oa_splbn_11H18_M13reverse Sheep spleen\brain pSport1 library Ovis aries cDNA clone Oa_splbn_11H18 5', mRNA sequence [CN822482]				Oar.2286
A_70_P033526	6.50735e-05	3.16789	up	311.92	58.6944	7.92818	6.26466	265.064	326.335	344.362	69.0778	52.9376	54.0678	7.77407	7.95984	8.05062	6.29829	6.33105	6.16463	XM_004014218	LOC101103337	PREDICTED: Ovis aries COMM domain-containing protein 3-like, transcript variant 1 (LOC101103337), mRNA [XM_004014218]	101103337	XM_004014218
A_70_P062091	0.00332156	2.55469	up	57.111	12.7696	5.40825	4.0551	55.7707	62.2406	53.3218	18.2647	9.49607	10.548	5.29539	5.53804	5.39133	4.46155	3.88841	3.81535	EE750286		020502OAPP1020064HT OAPP Ovis aries cDNA, mRNA sequence [EE750286]				Oar.10111
A_70_P045631	0.016574	3.78926	up	52.6753	7.52107	5.20015	3.27824	38.6236	60.5956	58.8068	9.45035	8.11286	5	4.58346	5.49827	5.51873	3.62409	3.67884	2.53178			Rep: Thymidine phosphorylase - Moorella thermoacetica (strain ATCC 39073), partial (5%) [TC64381]
A_70_P024251	0.0231127	4.29152	up	50.2221	8.7572	5.2296	3.12811	53.3046	50.2351	47.1265	16.2716	5	5	5.20667	5.26145	5.22067	4.30073	2.55182	2.53178	XM_004013342	MPRIP	PREDICTED: Ovis aries myosin phosphatase Rho interacting protein (MPRIP), mRNA [XM_004013342]	101113946	XM_004013342
A_70_P048671	0.000370183	2.96355	up	16573.9	5600.83	14.0337	12.4664	16285.4	16809.2	16627.1	6227.4	5156.83	5418.28	13.9341	14.1005	14.0666	12.7284	12.3202	12.3506	EE751271		020502OCSI1015095HT OCS1 Ovis aries cDNA, mRNA sequence [EE751271]				Oar.10190
A_70_P012886	0.0459499	4.81142	up	24717.4	6746.57	14.6157	12.3492	25474	24060.8	24617.5	14351.3	2854.45	3033.93	14.6335	14.5979	14.6156	13.9341	11.5357	11.5778	XM_004006320		020502OCSI1028047HT OCS1 Ovis aries cDNA, mRNA sequence [EE752280]		XM_004006320		Oar.78
A_70_P059636	0.0475954	3.60708	up	169.844	35.7104	7.0167	5.16586	157.851	170.733	180.947	73.383	20.5604	13.1877	6.991	6.97028	7.08881	6.37308	4.99912	4.12539	XM_004012933		020731ONDC280078HT ONDC Ovis aries cDNA, mRNA sequence [EE805274]		XM_004012933		Oar.21940
A_70_P043321	0.012645	3.23258	up	480.306	103.403	8.59169	6.89901	419.39	510.663	510.865	183.367	59.9337	66.9076	8.47505	8.63711	8.66291	7.67737	6.52018	6.49947	XM_004016146	DKK3	PREDICTED: Ovis aries dickkopf 3 homolog (Xenopus laevis), transcript variant 1 (DKK3), mRNA [XM_004016146]	101122131	XM_004016146
A_70_P036311	0.0235051	2.68775	up	32.0088	6.48752	4.47707	3.05067	29.6223	36.8068	29.5972	5.51383	5	8.94872	3.97082	4.84412	4.61626	3.00219	2.55182	3.598	EE800539		020731ONDC287091HT ONDC Ovis aries cDNA, mRNA sequence [EE800539]				Oar.3596
A_70_P054451	0.000269735	2.41271	up	133.339	32.1651	6.66703	5.39637	133.21	133.594	133.213	39.5908	29.088	27.8165	6.71356	6.6364	6.65113	5.4942	5.50354	5.19138	XM_004017187		020502OMGB11033005HT OMGB1 Ovis aries cDNA, mRNA sequence [EE779983]		XM_004017187		Oar.9717
A_70_P058681	4.66694e-05	4.55929	up	54.8031	6.30511	5.36982	3.18101	62.2758	52.0124	50.1212	7.51046	5.78975	5.61511	5.50049	5.30183	5.30714	3.32667	3.2165	2.99985	GT879556		UMC-oend13n_0A01-009-b06 Day 13 (non-pregnant) endometrium oend13n Ovis aries cDNA 3', mRNA sequence [GT879556]				Oar.5226
A_70_P001776	0.00347867	2.86135	up	224.485	47.2811	7.41633	5.89963	174.39	246.576	252.489	68.9617	33.2627	39.619	7.13072	7.53524	7.58304	6.29712	5.68286	5.71892	XM_004014312	NET1	PREDICTED: Ovis aries neuroepithelial cell transforming 1 (NET1), mRNA [XM_004014312]	101106096	XM_004014312
A_70_P004511	0.00994232	25.0075	up	438.056	19.293	8.44162	3.79733	376.752	468.213	469.202	47.6562	5.22282	5	8.30382	8.51163	8.50942	5.78177	3.07845	2.53178			Rep: MSTP008 - Homo sapiens (Human), partial (28%) [TC61670]
A_70_P043021	0.00603141	5.99463	up	795.079	100.723	9.36671	6.78304	897.598	752.804	734.835	189.779	53.6313	58.758	9.63475	9.24834	9.21704	7.71688	6.34932	6.28291	EE828107		020605ONLN138012HT ONLN Ovis aries cDNA, mRNA sequence [EE828107]				Oar.8831
A_70_P024261	0.0194126	2.54539	up	25.2264	5.48285	4.09704	2.74915	25.1613	28.1081	22.4099	5	5	6.44853	3.53081	4.49656	4.26376	2.53484	2.55182	3.1608	EE757084		020605OCS411012070HT OCS4 Ovis aries cDNA, mRNA sequence [EE757084]				Oar.14427
A_70_P018851	0.00253011	3.34934	up	75.9947	12.5797	5.81733	4.07345	103.195	60.5281	64.2612	14.6026	9.77145	13.3652	6.30574	5.49769	5.64856	4.15145	3.92548	4.14343	XM_004008906		020731OSTA173029HT OSTA Ovis aries cDNA, mRNA sequence [EE857219]		XM_004008906		Oar.10908
A_70_P037996	0.0112739	2.34324	up	67.3974	17.2626	5.6625	4.434	73.2386	63.541	65.4125	26.5957	11.4622	13.73	5.74317	5.57025	5.67408	4.97716	4.15145	4.17338	XM_004002607		020709OFM1008087HT OFM1 Ovis aries cDNA, mRNA sequence [EE771866]		XM_004002607		Oar.11293
A_70_P035801	0.0203635	2.45587	up	504.753	140.788	8.66897	7.37274	501.6	525.857	486.804	234.973	101.633	85.7579	8.74482	8.68793	8.57417	8.0233	7.24254	6.85238	XM_004018416	ABHD14B	PREDICTED: Ovis aries abhydrolase domain containing 14B (ABHD14B), mRNA [XM_004018416]	101114818	XM_004018416
A_70_P022711	0.000575157	4.24698	up	38.4677	5.48509	4.8375	2.75107	43.6472	35.9586	35.7973	6.45527	5	5	4.83309	4.81387	4.86555	3.16961	2.55182	2.53178	EE822723		020605ONLN103086HT ONLN Ovis aries cDNA, mRNA sequence [EE822723]				Oar.12571
A_70_P009836	0.0464317	3.14246	up	105.186	22.9793	6.26999	4.61809	79.848	124.062	111.65	45.3414	11.2589	12.3376	5.87918	6.53116	6.39961	5.70567	4.12336	4.02525	GT642686		UMC-od20pl_0A01-004-a05 NOVALUE od20pl Ovis aries cDNA 3', mRNA sequence [GT642686]				Oar.8070
A_70_P014669	0.0152117	2.35779	up	7492.15	3059.25	12.8715	11.6341	6167.1	8574.26	7735.08	4099.28	2445.05	2633.42	12.5831	13.1111	12.9203	12.1566	11.3421	11.4036	XM_004008201	PABPC1	Ovis aries cytoplasmic 1 polyA binding protein mRNA, partial cds. [EU366488]	100135436	XM_004008201		Oar.13226
A_70_P060386	0.0240993	2.03986	up	13554	6896.8	13.7563	12.7279	15225.9	12434.6	13001.4	9162.66	6155.7	5372.05	13.8621	13.6824	13.7245	13.2846	12.5611	12.3379	XM_004009099	PAM	PREDICTED: Ovis aries peptidylglycine alpha-amidating monooxygenase, transcript variant 4 (PAM), mRNA [XM_004009099]	101112815	XM_004009099
A_70_P058286	6.53755e-06	2.85972	up	1876.35	495.861	10.7365	9.22061	1848.87	1945.75	1834.42	544.798	473.942	468.841	10.7388	10.7847	10.686	9.27332	9.2462	9.1423	FE036721		C0009485F11.P1KM13F KN511 Ovis aries rectum and large colon from E. coli challenged and unchallenged animals Ovis aries cDNA clone C0009485F11 5', mRNA sequence [FE036721]				Oar.15934
A_70_P030231	0.00343663	2.17561	up	808.389	248.893	9.39241	8.27099	948.596	738.928	737.644	303.076	219.313	224.29	9.72941	9.22391	9.22391	8.39179	8.2547	8.1665	NM_001082596	TAC1	Ovis aries tachykinin, precursor 1 (TAC1), mRNA [NM_001082596]	100034669	NM_001082596		Oar.6016
A_70_P070476	0.00419145	4.38518	up	55.9178	7.3726	5.38965	3.25702	59.6703	55.9513	52.1319	9.54395	7.57386	5	5.41108	5.39133	5.36654	3.63492	3.60435	2.53178	EE756910		020605OCS411013088HT OCS4 Ovis aries cDNA, mRNA sequence [EE756910]				Oar.10656
A_70_P070301	0.0403855	3.50151	up	41.3409	8.82832	4.94212	3.13415	52.7564	37.6782	33.588	16.485	5	5	5.18263	4.86251	4.78124	4.31885	2.55182	2.53178			Rep: Adenylosuccinate synthetase - Bos taurus (Bovine), complete [TC79025]
A_70_P042906	0.021921	2.93825	up	3140.05	943.506	11.5246	9.96969	3280.44	3020.86	3118.85	1580.24	614.27	636.009	11.5981	11.4693	11.5064	10.82	9.55209	9.53692	EE822567		020605ONLN123087HT ONLN Ovis aries cDNA, mRNA sequence [EE822567]				Oar.8806
A_70_P020591	0.0202967	4.61308	up	193.391	31.4635	7.21084	5.00511	204.236	193.422	182.515	63.376	12.625	18.3897	7.35573	7.17593	7.10086	6.16729	4.28642	4.56164	GT877816		UMC-ocond16_0A01-003-e02 Day 16 Conceptus long ocond16 Ovis aries cDNA 3', mRNA sequence [GT877816]				Oar.3894
A_70_P035926	0.00444152	2.22411	up	111.843	28.629	6.39996	5.24673	104.971	112.758	117.799	29.9128	31.7707	24.2034	6.32923	6.40257	6.46809	5.14016	5.62552	4.97452	EE792540		020709OMLT1006051HT OMLT Ovis aries cDNA, mRNA sequence [EE792540]				Oar.4355
A_70_P000516	0.0466934	2.34159	up	2610.39	957.874	11.2294	10.0019	2105.88	2846.47	2878.82	1574.93	642.753	655.943	10.9327	11.3653	11.3902	10.8119	9.62401	9.56983
A_70_P048131	0.00672988	2.84657	up	1338.58	335.649	10.1735	8.66428	939.38	1541.99	1534.37	456.023	240.118	310.806	9.71083	10.4161	10.3936	8.99809	8.38301	8.61175	XM_004022694		sh3P0052F03_F.ab1 adult sheep fracture callus 10d Ovis aries cDNA, mRNA sequence [DY522070]		XM_004022694		Oar.14986
A_70_P013411	0.00751534	2.44379	up	105.464	25.9275	6.29289	5.00376	90.9152	108.385	117.093	38.8286	17.2011	21.7527	6.08279	6.33556	6.46032	5.46709	4.72977	4.81443	EE792573		020709OMLT1021070HT OMLT Ovis aries cDNA, mRNA sequence [EE792573]				Oar.4045
A_70_P036756	0.0325685	2.58402	up	142.918	36.9242	6.762	5.39239	137.16	146.323	145.272	64.8127	17.4046	28.5552	6.75492	6.76317	6.76792	6.19931	4.74906	5.2288	XM_004019620	SLC3A2	PREDICTED: Ovis aries solute carrier family 3 (activators of dibasic and neutral amino acid transport), member 2 (SLC3A2), mRNA [XM_004019620]	101116778	XM_004019620
A_70_P016332	0.00428006	3.06918	up	4728.63	1316.83	12.1332	10.5153	3238.62	5564.07	5383.21	1244.98	1328.37	1377.14	11.5826	12.4451	12.3719	10.4734	10.5403	10.5323	NM_001136491	MMP7	Ovis aries matrix metallopeptidase 7 (matrilysin, uterine) (MMP7), mRNA [NM_001136491]	100192317	NM_001136491		Oar.18627
A_70_P048426	0.0075413	2.48774	up	251.352	63.302	7.59597	6.28114	215.274	272.185	266.596	97.8511	45.2391	46.8159	7.43779	7.68987	7.66025	6.77563	6.11053	5.95726	EE831801		020605ONLN119045HT ONLN Ovis aries cDNA, mRNA sequence [EE831801]				Oar.10140
A_70_P070471	0.00599419	2.02536	up	2030.51	798.27	10.857	9.83885	2233.92	1891.51	1966.09	1024.21	684.015	686.584	11.0312	10.7416	10.7982	10.1756	9.70422	9.63669	XR_173430	LOC101114073	PREDICTED: Ovis aries uncharacterized LOC101114073 (LOC101114073), misc_RNA [XR_173430]	101114073	XR_173430
A_70_P019781	0.0278126	6.33325	up	314.567	44.2557	7.93153	5.26858	248.903	355.514	339.285	100.886	14.552	17.3293	7.66964	8.09899	8.02596	6.82229	4.4869	4.49656	EE775068		030729OM1351016066HT OM135 Ovis aries cDNA, mRNA sequence [EE775068]				Oar.11431
A_70_P064846	0.0104595	2.52948	up	406.366	105.443	8.34148	7.00264	368.234	435.906	414.958	168.44	77.679	70.2109	8.26875	8.41097	8.3447	7.55783	6.88033	6.56976	EE780315		020502OMGB11009041HT OMGB1 Ovis aries cDNA, mRNA sequence [EE780315]				Oar.9903
A_70_P016516	0.00229173	5.35272	up	1006.53	138.285	9.75032	7.33005	946.238	1041.1	1032.25	235.769	84.1926	94.8932	9.7257	9.76879	9.75646	8.02933	6.98338	6.97743			Rep: Caveolin-1 - Muntiacus muntjak (Barking deer) (Indian muntjac), complete [TC55282]
A_70_P036456	0.0148994	2.75121	up	23.248	5	3.99954	2.53948	40.6793	13.5905	15.4743	5	5	5	4.69592	3.51968	3.78303	2.53484	2.55182	2.53178	XM_004023454		sh3P0025G12_F.ab1 adult sheep fracture callus 10d Ovis aries cDNA, mRNA sequence [DY513552]		XM_004023454		Oar.3631
A_70_P005661	0.00217638	4.27889	up	41.0053	5.88197	4.90813	2.81089	40.3693	45.8582	36.7883	7.6459	5	5	4.68467	5.13591	4.9038	3.34908	2.55182	2.53178	EE746453		020502OAPP1009028HT OAPP Ovis aries cDNA, mRNA sequence [EE746453]				Oar.6048
A_70_P042806	0.00686824	2.1943	up	86.3127	23.2996	6.01668	4.88292	86.3472	88.9159	83.6749	30.7588	14.149	24.9909	5.9985	6.04749	6.00404	5.17426	4.45	5.02449	DY520885		sh3P0048G20_F.ab1 adult sheep fracture callus 10d Ovis aries cDNA, mRNA sequence [DY520885]				Oar.8786
A_70_P061766	0.0445879	3.55643	up	51.9122	10.4598	5.28413	3.4537	59.1039	49.3592	47.2735	20.7913	5.58799	5	5.39184	5.23643	5.22413	4.66148	3.16785	2.53178	EE770905		020322OFLV1001046HT OFLV Ovis aries cDNA, mRNA sequence [EE770905]				Oar.10043
A_70_P054746	0.0173617	12.3699	up	164.893	6.26311	6.5157	2.88694	362.439	68.3422	63.8995	5	5	8.78933	8.2387	5.66869	5.63971	2.53484	2.55182	3.57417	XM_004005351		020605OFLV1006070HT OFLV Ovis aries cDNA, mRNA sequence [EE769582]		XM_004005351		Oar.22424
A_70_P034346	0.00931583	2.04181	up	212.755	64.5607	7.35031	6.32047	206.734	221.328	210.202	96.8308	45.0859	51.7654	7.37543	7.37202	7.30348	6.75627	6.1055	6.09963	EE874441		020829OVMG1008B092HT OVMG Ovis aries cDNA, mRNA sequence [EE874441]				Oar.6279
A_70_P064501	0.0261908	3.06128	up	41.4613	8.37555	4.95399	3.33985	55.0533	36.2329	33.0977	13.358	6.76866	5	5.2712	4.82435	4.76641	4.04856	3.43921	2.53178	XM_004013421		020605ONLN104006HT ONLN Ovis aries cDNA, mRNA sequence [EE824014]		XM_004013421		Oar.12182
A_70_P026811	8.24137e-05	4.71478	up	88.2412	10.3288	6.0528	3.81561	92.3577	88.0748	84.2911	10.8546	7.52497	12.6067	6.10581	6.03404	6.01853	3.80024	3.59091	4.05567	EE770028	GLUD1	020605OFLV1016046HT OFLV Ovis aries cDNA, mRNA sequence [EE770028]	443239			Oar.1041
A_70_P029616	0.0405612	2.19423	up	804.893	262.516	9.38471	8.251	603.937	882.433	928.308	433.738	172.327	181.483	9.03148	9.51795	9.60471	8.92093	7.94538	7.8867	NM_001142889	PHKG2	Ovis aries phosphorylase kinase, gamma 2 (testis) (PHKG2), mRNA [NM_001142889]	100217403	NM_001142889		Oar.5530
A_70_P051001	0.0163544	2.05051	up	117.281	33.0955	6.46771	5.43172	154.569	100.11	97.1632	41.8251	25.2505	32.2109	6.96186	6.22493	6.21633	5.57393	5.29286	5.42838	NM_001009376	ALB	Ovis aries albumin (ALB), mRNA [NM_001009376]	443393	NM_001009376		Oar.449
A_70_P065876	2.12897e-05	4.09091	up	172.809	24.0434	7.03977	5.00735	171.187	170.317	176.922	24.246	20.9628	26.9214	7.10086	6.96606	7.0524	4.86173	5.0261	5.13423	EE754852		020731OCS411040034HT OCS4 Ovis aries cDNA, mRNA sequence [EE754852]				Oar.10500
A_70_P015921	0.0128936	4.67315	up	958.146	158.37	9.64249	7.4181	809.452	845.353	1219.63	303.154	84.1398	87.816	9.47469	9.45216	10.0006	8.39313	6.98239	6.87877	DY492359		sh2P0005O21_F.ab1 adult sheep fracture callus 7d Ovis aries cDNA, mRNA sequence [DY492359]				Oar.3224
A_70_P007706	0.0441487	2.37852	up	94.809	26.4536	6.16852	4.91846	96.8182	100.48	87.1285	47.5251	14.6385	17.1972	6.20378	6.23001	6.07177	5.77514	4.4985	4.48172	XM_004022101		020731ONDC279055HT ONDC Ovis aries cDNA, mRNA sequence [EE808230]		XM_004022101		Oar.12293
A_70_P005836	0.0216703	6.23129	up	107.397	12.0933	6.27927	3.63974	73.391	118.557	130.244	24.0004	7.27944	5	5.74529	6.47182	6.6207	4.84508	3.54236	2.53178	EE754999		020605OCS411016031HT OCS4 Ovis aries cDNA, mRNA sequence [EE754999]				Oar.6086
A_70_P013441	0.00169429	2.6501	up	149.539	32.7687	6.80175	5.3957	124.056	160.612	163.95	44.9475	23.4541	29.9045	6.58466	6.87561	6.94498	5.69106	5.18823	5.30783	XM_004003000		sh2P0007F03_F.ab1 adult sheep fracture callus 7d Ovis aries cDNA, mRNA sequence [DY492813]		XM_004003000		Oar.4051
A_70_P072251	2.89484e-05	4.66733	up	166.071	20.3571	6.97562	4.75302	142.886	177.307	178.019	24.3404	17.5269	19.204	6.82175	7.03577	7.06934	4.87045	4.76071	4.62789	NM_001093785	TRPM7	Ovis aries transient receptor potential cation channel, subfamily M, member 7 (TRPM7), mRNA [NM_001093785]	100037693	NM_001093785		Oar.12997
A_70_P030616	0.0274506	4.94163	up	87.7924	13.1862	6.0498	3.74482	100.919	74.6901	87.768	28.385	5.66472	5.50903	6.27197	5.79324	6.08419	5.06898	3.18833	2.97714	XM_004019507		UMC-od20pl_0A01-008-g09 NOVALUE od20pl Ovis aries cDNA 3', mRNA sequence [GT643058]		XM_004019507		Oar.5637
A_70_P045826	0.00078398	2.43762	up	887.047	250.884	9.55671	8.27124	809.42	935.133	916.589	332.828	205.53	214.295	9.47439	9.61189	9.58386	8.53548	8.17463	8.10362	EE782472		020502OMGB11005063HT OMGB1 Ovis aries cDNA, mRNA sequence [EE782472]				Oar.9369
A_70_P023776	0.00148647	2.66744	up	22.0802	5	3.95493	2.53948	34.1998	17.2852	14.7556	5	5	5	4.3122	3.83936	3.71324	2.53484	2.55182	2.53178	EE870453		010716OT2F015060HT OT2F Ovis aries cDNA, mRNA sequence [EE870453]				Oar.12940
A_70_P045626	0.00315571	5.18783	up	385.9	47.0557	8.23731	5.86218	488.124	353.238	316.337	72.2288	38.2501	30.688	8.70316	8.09022	7.91854	6.35393	5.8781	5.3545	GT875791		UMC-ocld13p_0A01-010-b04 NOVALUE ocld13p Ovis aries cDNA 3', mRNA sequence [GT875791]				Oar.8847
A_70_P013216	0.0107458	3.92498	up	41.7618	7.09956	4.94961	2.97692	44.3528	41.9056	39.0269	11.2987	5	5	4.86049	5.00338	4.98495	3.84717	2.55182	2.53178	EE828508		020605ONLN013047HT ONLN Ovis aries cDNA, mRNA sequence [EE828508]				Oar.4006
A_70_P033406	0.0259752	2.56614	up	26.7511	6.19167	4.21886	2.85926	27.1799	27.7704	25.3029	8.57501	5	5	3.75481	4.48348	4.41828	3.49418	2.55182	2.53178	XM_004005888	IMMT	PREDICTED: Ovis aries inner membrane protein, mitochondrial, transcript variant 3 (IMMT), mRNA [XM_004005888]	101105896	XM_004005888
A_70_P063816	0.0121411	2.27212	up	548.628	149.349	8.75429	7.57025	365.425	652.8	627.658	193.153	128.65	126.245	8.25144	9.03664	8.97478	7.75288	7.55943	7.39844	EE781019		020709OMGB11092024HT OMGB1 Ovis aries cDNA, mRNA sequence [EE781019]				Oar.15512
A_70_P030541	0.0206748	6.36079	up	139.943	16.8711	6.6983	4.02909	111.972	156.31	151.548	37.1489	7.16008	6.30428	6.42495	6.84549	6.82445	5.42521	3.52028	3.14177
A_70_P009881	0.0153878	5.04762	up	22229.1	4925.51	14.4486	12.113	23833.5	21843.7	21010	9001.28	2717.32	3057.93	14.5079	14.4606	14.3774	13.2601	11.4831	11.5959	XM_004015171	LOC101117186	PREDICTED: Ovis aries uncharacterized LOC101117186 (LOC101117186), mRNA [XM_004015171]	101117186	XM_004015171
A_70_P018906	6.28421e-05	2.35595	up	561.615	151.804	8.84107	7.60476	492.339	595.511	596.996	168.133	140.673	146.606	8.71663	8.90033	8.90625	7.55579	7.669	7.58949	XM_004006787		U_TL-090730_DS_K2_plate1o18.b1 cDNA library from sheep postnatal mammary gland Ovis aries cDNA, mRNA sequence [GW998594]		XM_004006787		Oar.11281
A_70_P027446	0.00782965	3.13373	up	172.285	34.4411	7.03238	5.38449	152.896	168.292	195.665	56.0316	22.8798	24.4119	6.94262	6.95124	7.20326	6.02321	5.1442	4.98608	EE806707		010716ONDC026087HT ONDC Ovis aries cDNA, mRNA sequence [EE806707]				Oar.5315
A_70_P069291	0.0418763	3.12594	up	460.633	111.001	8.51026	6.86597	381.504	563.525	436.869	219.908	55.7445	57.3504	8.32178	8.79801	8.41097	7.93708	6.40835	6.25247	EE823361		020605ONLN141034HT ONLN Ovis aries cDNA, mRNA sequence [EE823361]				Oar.6154
A_70_P063296	0.000577016	2.67682	up	362.67	83.1407	8.1644	6.74388	376.256	367.708	344.046	109.665	72.0586	67.6985	8.29963	8.14549	8.04809	6.94376	6.7677	6.52018	EE769639		020605OFLV1021045HT OFLV Ovis aries cDNA, mRNA sequence [EE769639]				Oar.6743
A_70_P042821	0.00522438	3.12027	up	25.5975	5	4.18115	2.53948	42.3969	17.8734	16.522	5	5	5	4.77474	3.88667	3.88204	2.53484	2.55182	2.53178	XM_004012633		020605OFLV1006095HT OFLV Ovis aries cDNA, mRNA sequence [EE771396]		XM_004012633		Oar.8789
A_70_P070866	1.02988e-05	2.40654	up	508.06	132.265	8.68319	7.41623	460.453	549.672	514.055	151.657	119.595	125.542	8.62116	8.75849	8.66992	7.40131	7.46006	7.38732	EE829036		020605ONLN101071HT ONLN Ovis aries cDNA, mRNA sequence [EE829036]				Oar.10739
A_70_P041571	0.019248	2.0523	up	1854.5	704.105	10.6989	9.66161	1445.24	2080.72	2037.53	965.743	558.708	587.865	10.3609	10.892	10.8436	10.0908	9.45924	9.43474
A_70_P052451	0.0275811	2.62123	up	44.3645	10.2329	5.0298	3.63956	45.1943	41.5397	46.3595	17.6284	5.20558	7.86488	4.90263	4.98989	5.19688	4.41304	3.06952	3.43611	EE825965		020605ONLN153063HT ONLN Ovis aries cDNA, mRNA sequence [EE825965]				Oar.9316
A_70_P028416	8.41224e-06	4.333	up	1509.38	247.392	10.3924	8.27703	1422.66	1587.96	1517.54	256.632	236.051	249.494	10.3364	10.4642	10.3766	8.15607	8.36426	8.31075	XM_004010855		C0009485I03.P1KM13F KN511 Ovis aries rectum and large colon from E. coli challenged and unchallenged animals Ovis aries cDNA clone C0009485I03 5', mRNA sequence [FE036840]		XM_004010855		Oar.9056
A_70_P052131	1.03869e-05	3.9227	up	861.017	145.371	9.50437	7.53252	792.019	890.605	900.426	177.887	115.776	142.45	9.43546	9.53284	9.5448	7.63142	7.41612	7.55002	DY508840		sh3P0010J18_F.ab1 adult sheep fracture callus 10d Ovis aries cDNA, mRNA sequence [DY508840]				Oar.9248
A_70_P036446	0.0122535	2.46328	up	112.718	28.2114	6.41499	5.1144	125.819	105.33	107.004	43.9729	20.6688	19.9925	6.60927	6.2936	6.34209	5.6495	5.00741	4.6863	GT881384		UMC-ofetw1u_0A01-003-f04 NOVALUE ofetw1u Ovis aries cDNA 3', mRNA sequence [GT881384]				Oar.3629
A_70_P019541	0.0124756	2.04169	up	262.717	79.0031	7.65809	6.62832	218.318	277.792	292.041	115.608	62.9115	58.4896	7.46076	7.7179	7.79561	7.02253	6.58429	6.27816	XM_004005901		020502OMGB21017046HT OMGB2 Ovis aries cDNA, mRNA sequence [EE785539]		XM_004005901		Oar.3489
A_70_P011561	0.0313801	2.27709	up	1346.09	453.162	10.1955	9.00831	1464.53	1287.96	1285.78	738.099	311.511	309.875	10.3819	10.103	10.1016	9.7126	8.70378	8.60855	DY515131		sh3P0030F20_F.ab1 adult sheep fracture callus 10d Ovis aries cDNA, mRNA sequence [DY515131]				Oar.3522
A_70_P009481	0.00708229	2.02929	up	1865.35	728.698	10.7291	9.70818	2000.83	1753.39	1841.83	958.448	618.289	609.358	10.8623	10.6295	10.6957	10.0826	9.56165	9.48026	EE750728		020502OAPP1023001HT OAPP Ovis aries cDNA, mRNA sequence [EE750728]				Oar.7998
A_70_P068182	0.0158598	2.27134	up	139.973	34.506	6.65828	5.47474	94.8764	164.293	160.749	46.9982	27.9749	28.5448	6.15474	6.91385	6.90626	5.75265	5.44482	5.22675	XM_004009521	SPRY-4	Ovis aries sprouty 4 (Spry-4) mRNA, partial cds. [DQ152992]	780495	XM_004009521		Oar.4778
A_70_P050421	0.00937583	2.39715	up	698.274	201.516	9.17235	7.91102	631.138	758.989	704.695	313.219	132.917	158.411	9.10242	9.26259	9.15203	8.43741	7.59859	7.69708	XM_004017500		UMC-ofold10_0A01-001-d07 NOVALUE ofold10 Ovis aries cDNA 3', mRNA sequence [GT881539]		XM_004017500		Oar.13712
A_70_P016371	0.000851418	19.4571	up	2427.29	101.183	11.107	6.82475	1856.82	2680.37	2744.69	185.81	60.3611	57.3787	10.7432	11.2753	11.3024	7.69206	6.5279	6.25429	XM_004011159	CONNEXIN 43	020731OCS411033024HT OCS4 Ovis aries cDNA, mRNA sequence [EE753842]	443455	XM_004011159		Oar.800
A_70_P035766	0.00344404	2.0005	up	103.927	30.4863	6.29014	5.28978	95.9378	111.356	104.486	41.5763	24.533	25.3497	6.18156	6.37791	6.31096	5.56358	5.26217	5.04361	DY516374		sh3P0034F01_F.ab1 adult sheep fracture callus 10d Ovis aries cDNA, mRNA sequence [DY516374]				Oar.4320
A_70_P063301	0.00101154	5.3216	up	495.589	55.0253	8.60026	6.1884	329.628	574.194	582.946	52.9028	50.7031	61.4699	8.10281	8.83188	8.8661	5.93446	6.26483	6.36591	EE777456		020502OMGB11008001HT OMGB1 Ovis aries cDNA, mRNA sequence [EE777456]				Oar.6744
A_70_P009336	0.00779888	2.26051	up	19.2323	5	3.71613	2.53948	32.2221	13.2053	12.2695	5	5	5	4.19203	3.48002	3.47634	2.53484	2.55182	2.53178	XM_004013958		020605ONLN149078HT ONLN Ovis aries cDNA, mRNA sequence [EE830749]		XM_004013958		Oar.7968
A_70_P017081	0.0405216	2.83832	up	303.926	75.5603	7.87295	6.36791	234.962	356.841	319.975	143.522	39.6163	43.5427	7.578	8.10443	7.93641	7.32617	5.92679	5.85078	EE825255		020605ONLN035058HT ONLN Ovis aries cDNA, mRNA sequence [EE825255]				Oar.510
A_70_P030386	0.0434038	4.43396	up	58.1425	10.5678	5.41493	3.26634	51.6019	62.2412	60.5844	21.7033	5	5	5.14823	5.53846	5.55811	4.71542	2.55182	2.53178	NM_001009765	ZFP36	Ovis aries zinc finger protein 36, C3H type, homolog (mouse) (ZFP36), mRNA [NM_001009765]	443283	NM_001009765		Oar.1075
A_70_P017886	0.0454258	3.32939	up	51.4366	9.81769	5.19004	3.45478	40.4486	56.4779	57.3835	17.8693	6.58376	5	4.68883	5.39941	5.48188	4.43292	3.39964	2.53178	CN823365		Oa_splbn_04F24_M13reverse Sheep spleen\brain pSport1 library Ovis aries cDNA clone Oa_splbn_04F24 5', mRNA sequence [CN823365]				Oar.5035
A_70_P029246	0.00138793	2.49815	up	22.5875	5.13049	4.01011	2.68925	30.8082	20.7622	16.1921	5.39146	5	5	4.0812	4.0959	3.85324	2.98416	2.55182	2.53178	XM_004004064	SYK	PREDICTED: Ovis aries spleen tyrosine kinase, transcript variant 1 (SYK), mRNA [XM_004004064]	101105303	XM_004004064
A_70_P024036	0.0102187	2.3347	up	2473.87	848.427	11.139	9.91581	1919.22	2651.64	2850.75	1127.4	682.365	735.512	10.7949	11.2556	11.3667	10.3198	9.70288	9.72478			Rep: Bullous pemphigoid antigen 1, isoforms 1/2/3/4/5/8 - Homo sapiens (Human), partial (19%) [TC64890]
A_70_P021121	0.0284742	2.23422	up	2522.26	911.04	11.1541	9.99428	3286.82	2088.76	2191.19	1294.38	710.594	728.147	11.6051	10.8984	10.9587	10.5171	9.75102	9.71475	XM_004010215		sh3P0004A06_F.ab1 adult sheep fracture callus 10d Ovis aries cDNA, mRNA sequence [DY506665]		XM_004010215		Oar.4430
A_70_P035646	0.0316173	3.12714	up	81.2776	17.679	5.93265	4.2878	84.2274	80.3699	79.2356	34.1127	9.38002	9.54426	5.96697	5.9036	5.92736	5.29663	3.87258	3.69419	XM_004018928		020605ONLN018032HT ONLN Ovis aries cDNA, mRNA sequence [EE822740]		XM_004018928		Oar.4291
A_70_P020126	0.036761	4.88643	up	648.497	99.1038	9.0619	6.77311	635.745	644.609	665.137	33.8724	126.068	137.371	9.11045	9.01268	9.06256	5.29039	7.53148	7.49748	EE782034		020502OMGB11028015HT OMGB1 Ovis aries cDNA, mRNA sequence [EE782034]				Oar.11501
A_70_P009821	0.0127744	5.0799	up	470.501	61.4487	8.49172	6.14692	694.512	349.334	367.658	108.739	34.5014	41.1058	9.25283	8.07264	8.14969	6.93121	5.74432	5.76524	EE757157		020322OCS411002077HT OCS4 Ovis aries cDNA, mRNA sequence [EE757157]				Oar.8067
A_70_P004966	0.000197842	2.27024	up	709.084	206.342	9.20013	8.01729	623.845	724.739	778.668	248.844	188.293	181.891	9.09334	9.19453	9.31253	8.10362	8.05748	7.89077	EE852108		021030OSPA1012069HT OSPA Ovis aries cDNA, mRNA sequence [EE852108]				Oar.9525
A_70_P019866	0.00848761	2.59811	up	37.534	7.5721	4.80648	3.42901	48.521	33.3876	30.6935	5.06914	8.83146	8.8157	5.03283	4.71922	4.66738	2.91978	3.78777	3.57949	XM_004020437		030729OM1351033026HT OM135 Ovis aries cDNA, mRNA sequence [EE775780]		XM_004020437		Oar.11448
A_70_P010681	0.00144641	2.3712	up	416.373	107.962	8.38141	7.1358	455.025	380.547	413.546	108.754	106.545	108.588	8.60103	8.20258	8.34064	6.93181	7.30145	7.17414	XM_004018363	SLMAP	PREDICTED: Ovis aries sarcolemma associated protein, transcript variant 1 (SLMAP), mRNA [XM_004018363]	101123588	XM_004018363
A_70_P022896	0.0353199	2.22678	up	84.6441	24.2298	5.9878	4.83284	77.5778	90.4972	85.8573	41.3103	14.6176	16.7617	5.83621	6.07863	6.04856	5.55542	4.49311	4.45			Rep: PAX-interacting protein 1 - Bos taurus (Bovine), partial (29%) [TC55631]
A_70_P019091	0.00913332	2.29369	up	4207.31	1663.37	11.9713	10.7737	4826.74	3912.22	3882.97	1123.45	1908.67	1957.98	12.1867	11.8798	11.8475	10.3152	11.0087	10.9971	XM_004022438	TSC22D3	PREDICTED: Ovis aries TSC22 domain family, member 3, transcript variant 3 (TSC22D3), mRNA [XM_004022438]	101114590	XM_004022438
A_70_P061386	0.00207693	2.24186	up	18.9972	5	3.70417	2.53948	30.1826	13.2959	13.5133	5	5	5	4.02611	3.48987	3.59654	2.53484	2.55182	2.53178	NM_001166180	MMP2	Ovis aries matrix metallopeptidase 2 (gelatinase A, 72kDa gelatinase, 72kDa type IV collagenase) (MMP2), mRNA [NM_001166180]	443115	NM_001166180		Oar.961
A_70_P044561	0.00370224	2.7305	up	102.962	20.869	6.24891	4.79974	96.2367	82.3383	130.311	19.5702	18.1828	24.854	6.19094	5.93446	6.62133	4.56839	4.81583	5.01501	XM_004007852		C0009480K15.P1KAM13F KN511 Ovis aries abomasal mucosa (gastric fold) from (Teladorsagia) uninfected sheep Ovis aries cDNA clone C0009480K15 5', mRNA sequence [FE033399]		XM_004007852		Oar.16117
A_70_P022496	0.024587	2.09372	up	523.555	169.653	8.72935	7.66328	519.866	519.1	531.699	274.272	118.316	116.372	8.79883	8.66799	8.72123	8.25803	7.44661	7.28519	GW997069		U_TL-090730_DO_K2_plate1l15.b1 cDNA library from sheep prenatal mammary gland Ovis aries cDNA, mRNA sequence [GW997069]				Oar.12526
A_70_P030691	0.0431456	4.64193	up	702.143	141.107	9.18359	6.96887	624.513	719.894	762.023	318.087	56.3915	48.841	9.09438	9.18058	9.27582	8.46199	6.42926	6.01534	XM_004006721	EIF3D	PREDICTED: Ovis aries eukaryotic translation initiation factor 3, subunit D (EIF3D), mRNA [XM_004006721]	101122181	XM_004006721
A_70_P048721	0.00505219	2.47863	up	23.4992	5.62024	4.08128	2.77173	31.9753	19.4341	19.0881	6.86073	5	5	4.16706	4.00823	4.06855	3.23161	2.55182	2.53178	EE769777		020605OFLV1007063HT OFLV Ovis aries cDNA, mRNA sequence [EE769777]				Oar.10200
A_70_P008951	0.00530446	2.60129	up	111.035	26.0088	6.38758	5.00835	102.906	106.921	123.278	39.2592	17.5881	21.179	6.30117	6.3147	6.54687	5.48318	4.76713	4.77474	XM_004009395		020605ONLN136055HT ONLN Ovis aries cDNA, mRNA sequence [EE821503]		XM_004009395		Oar.12425
A_70_P022651	0.0151877	3.60877	up	293.974	56.3666	7.83651	5.985	316.422	281.411	284.089	104.297	29.4454	35.3577	8.02933	7.73466	7.74554	6.87334	5.52625	5.55542	EE828295		020605ONLN016013HT ONLN Ovis aries cDNA, mRNA sequence [EE828295]				Oar.12559
A_70_P047506	0.00667942	2.467	up	1096.37	319.366	9.88071	8.57795	1208.09	1007.12	1073.91	465.37	232.724	260.004	10.1038	9.71948	9.81879	9.02658	8.34064	8.36663	XM_004019124	MYLIP	PREDICTED: Ovis aries myosin regulatory light chain interacting protein (MYLIP), mRNA [XM_004019124]	101102848	XM_004019124
A_70_P061576	0.00546166	7.75048	up	436.695	30.3347	8.29285	5.33857	196.976	554.735	558.373	25.2096	28.3508	37.4436	7.30701	8.77569	8.79586	4.90621	5.46352	5.64596	XM_004004013	UGCG	PREDICTED: Ovis aries UDP-glucose ceramide glucosyltransferase (UGCG), mRNA [XM_004004013]	101111687	XM_004004013
A_70_P061021	0.0460409	3.1079	up	106.362	23.9602	6.31475	4.67881	93.8784	115.215	109.994	47.0012	14.0831	10.7964	6.13308	6.43524	6.37591	5.75407	4.44193	3.84042	EE800556		010716ONDC007019HT ONDC Ovis aries cDNA, mRNA sequence [EE800556]				Oar.7687
A_70_P043226	2.95769e-06	2.46729	up	3731.24	1303.86	11.8057	10.5027	3721.9	3745.29	3726.52	1242.95	1352.74	1315.88	11.821	11.8096	11.7864	10.472	10.5687	10.4675	XM_004008232		021030OSPA1030056HT OSPA Ovis aries cDNA, mRNA sequence [EE852273]		XM_004008232		Oar.6410
A_70_P028461	0.0193513	5.53237	up	1509.4	246.993	10.3906	7.92267	1251.38	1666.76	1610.06	519.672	102.923	118.385	10.1472	10.5439	10.4806	9.20291	7.25693	7.30816	DY504849		sh2P0051M12_F.ab1 adult sheep fracture callus 7d Ovis aries cDNA, mRNA sequence [DY504849]				Oar.8079
A_70_P027551	0.0355426	2.17548	up	542.196	174.481	8.78344	7.66211	468.555	576.7	581.333	297.789	111.892	113.762	8.64395	8.84388	8.8625	8.36385	7.37139	7.25109	XM_004014827	RPN2	PREDICTED: Ovis aries ribophorin II (RPN2), mRNA [XM_004014827]	101122375	XM_004014827
A_70_P004801	0.0348663	2.05588	up	84.6775	25.8392	5.99046	4.95071	88.2456	84.7717	81.0153	39.5531	13.2547	24.7097	6.03881	5.97883	5.95375	5.49306	4.35313	5.00594	XM_004008505	FBXL12	PREDICTED: Ovis aries F-box and leucine-rich repeat protein 12 (FBXL12), mRNA [XM_004008505]	101110231	XM_004008505
A_70_P043131	2.1557e-06	10.3593	up	80.8139	5	5.91233	2.53948	74.0021	88.4397	79.9999	5	5	5	5.7583	6.04022	5.93845	2.53484	2.55182	2.53178	EE863690		020731OSTA173070HT OSTA Ovis aries cDNA, mRNA sequence [EE863690]				Oar.6390
A_70_P017041	0.00294485	5.21213	up	174.955	19.5555	7.0582	4.67633	180.584	172.56	171.72	12.268	20.8865	25.512	7.17643	6.98684	7.01131	3.9497	5.02183	5.05745	XM_004008251	HOXA5	Ovis aries Hoxa-5 mRNA, partial cds. [U61978]	443358	XM_004008251		Oar.495
A_70_P071326	0.00399919	3.82547	up	45.0457	6.67333	5.06038	3.12475	46.8814	50.4279	37.8279	8.99419	6.02581	5	4.97188	5.26598	4.94329	3.56853	3.27393	2.53178	EE748096		020502OAPP1016022HT OAPP Ovis aries cDNA, mRNA sequence [EE748096]				Oar.8141
A_70_P052331	0.0450238	2.04215	up	123.104	38.7371	6.53876	5.50868	121.434	129.293	118.584	65.5994	21.6651	28.9469	6.54687	6.58973	6.47969	6.21316	5.06397	5.2489	DY509886		sh3P0013M06_F.ab1 adult sheep fracture callus 10d Ovis aries cDNA, mRNA sequence [DY509886]				Oar.9291
A_70_P051846	0.0463963	2.29445	up	1656.83	553.225	10.4826	9.28443	2212.01	1453.97	1304.53	359.597	687.716	612.363	11.015	10.3051	10.1277	8.65479	9.71083	9.48766	XM_004021707	PDLIM3	PREDICTED: Ovis aries PDZ and LIM domain 3, transcript variant 3 (PDLIM3), mRNA [XM_004021707]	101113652	XM_004021707
A_70_P030776	0.0103574	3.55776	up	1142.5	224.582	9.91433	8.08336	843.639	1347.8	1236.05	149.671	273.762	250.313	9.54669	10.1685	10.0279	7.38621	8.54744	8.31645			Rep: Secreted frizzled-related protein 2 - Bos taurus (Bovine), complete [TC54940]
A_70_P008086	0.0304268	5.40033	up	306.488	48.7266	7.9008	5.46776	254.255	334.391	330.817	107.536	15.214	23.4295	7.70678	8.00791	7.98772	6.92117	4.55265	4.92946	GT644421		UMC-od35pl_0A01-011-b02 Day 35 placenta od35pl Ovis aries cDNA 3', mRNA sequence [GT644421]				Oar.5755
A_70_P019741	0.000182856	2.79333	up	214.365	45.0181	7.36108	5.8791	187.789	224.509	230.797	57.8097	34.9415	42.3031	7.2447	7.39285	7.4457	6.06391	5.7626	5.81077
A_70_P038111	0.00991164	3.94608	up	41.7118	6.9323	4.9385	2.95808	41.4934	42.9259	40.7159	10.7969	5	5	4.73116	5.03869	5.04566	3.79065	2.55182	2.53178			Rep: Flagellar biosynthesis protein FlhA - Roseovarius sp. TM1035, partial (3%) [TC65702]
A_70_P005881	0.00673291	6.38026	up	115.69	11.6722	6.42176	3.74815	93.708	127.604	125.757	21.9662	5.36469	7.68558	6.12542	6.57184	6.56803	4.72909	3.11547	3.39989	EE825492		020605ONLN016011HT ONLN Ovis aries cDNA, mRNA sequence [EE825492]				Oar.6095
A_70_P021736	0.00576381	2.32639	up	404.568	112.463	8.34026	7.12217	415.855	405.886	391.964	168.251	77.9364	91.2011	8.46508	8.29653	8.25918	7.55626	6.88628	6.92397	XM_004018518	SACM1L	PREDICTED: Ovis aries SAC1 suppressor of actin mutations 1-like (yeast) (SACM1L), mRNA [XM_004018518]	101118997	XM_004018518
A_70_P024976	0.0472365	2.06439	up	641.12	219.098	9.04053	7.99481	729.84	615.906	577.615	362.368	132.221	162.706	9.32971	8.94508	8.84679	8.66728	7.59024	7.72692	XM_004002409		020502OAPP1032073HT OAPP Ovis aries cDNA, mRNA sequence [EE751025]		XM_004002409		Oar.9814
A_70_P036911	0.00680098	3.20685	up	1284.74	294.751	10.1145	8.43333	1446.31	1173.72	1234.2	459.778	229.206	195.27	10.3635	9.95798	10.022	9.00687	8.31075	7.98237	EE780872		020314OMGB1002059HT OMGB1 Ovis aries cDNA, mRNA sequence [EE780872]				Oar.11321
A_70_P005696	0.0171186	3.39319	up	58.3552	9.81593	5.39682	3.63418	46.2367	62.8676	65.9612	16.0799	8.02836	5.33953	4.95031	5.55425	5.68591	4.28878	3.66546	2.94831	EE813621		010716ONDC026043HT ONDC Ovis aries cDNA, mRNA sequence [EE813621]				Oar.6055
A_70_P059001	0.0192706	2.25939	up	1335.86	438.165	10.186	9.01005	1023.51	1440.75	1543.32	646.28	337.068	331.147	9.86051	10.2914	10.406	9.53013	8.80681	8.6932
A_70_P059896	0.0326027	2.35578	up	1966.18	690.223	10.8063	9.57008	1755.61	2040.95	2101.99	1128.62	477.5	464.55	10.664	10.8615	10.8933	10.3236	9.25517	9.13152	XM_004003434	41884	PREDICTED: Ovis aries septin 2 (SEPT2), mRNA [XM_004003434]	101123521	XM_004003434
A_70_P035566	0.0170783	6.6984	up	118.111	13.222	6.48502	3.7412	113.256	116.616	124.462	26.0976	8.56846	5	6.44756	6.44922	6.55827	4.94591	3.74591	2.53178	DY514014		sh3P0026N13_F.ab1 adult sheep fracture callus 10d Ovis aries cDNA, mRNA sequence [DY514014]				Oar.4272
A_70_P056416	0.00151171	3.90115	up	546.47	92.3526	8.79523	6.83133	486.39	573.336	579.684	143.403	65.7314	67.923	8.69845	8.83085	8.85639	7.32567	6.64258	6.52574	EE860604		020731OSTA168080HT OSTA Ovis aries cDNA, mRNA sequence [EE860604]				Oar.12738
A_70_P020031	0.00019726	3.16443	up	334.311	62.9681	8.02878	6.36683	269.6	349.487	383.848	73.2531	55.8911	59.7602	7.79561	8.07328	8.21744	6.37222	6.41358	6.3147	EE822570		020605ONLN141042HT ONLN Ovis aries cDNA, mRNA sequence [EE822570]				Oar.11482
A_70_P038381	0.00254611	4.30143	up	363.349	53.9989	8.14756	6.04274	272.433	405.55	412.065	84.9258	38.326	38.7448	7.81538	8.29515	8.33213	6.56066	5.88165	5.68591	DY491290		sh2P0002J23_F.ab1 adult sheep fracture callus 7d Ovis aries cDNA, mRNA sequence [DY491290]				Oar.4967
A_70_P031436	0.0203088	2.94583	up	4032.61	1127.15	11.8556	10.2969	2456.17	4897.31	4744.34	1536.11	864.39	980.944	11.1697	12.2274	12.1697	10.7702	10.011	10.1097	XM_004006980		020322OFLT025094HT OFLT Ovis aries cDNA, mRNA sequence [EE768770]		XM_004006980		Oar.3225
A_70_P033451	4.28223e-06	4.25237	up	33.3263	5	4.62775	2.53948	40.1998	28.2982	31.481	5	5	5	4.67618	4.50757	4.69948	2.53484	2.55182	2.53178	EE813803		020731ONDC279083HT ONDC Ovis aries cDNA, mRNA sequence [EE813803]				Oar.7908
A_70_P004791	0.013729	2.34597	up	50.5409	12.4705	5.23352	4.00334	52.812	45.464	53.3469	18.6693	10.2711	8.47098	5.18713	5.12088	5.39256	4.4952	3.99453	3.52028	XM_004013003	NSF	PREDICTED: Ovis aries N-ethylmaleimide-sensitive factor (NSF), mRNA [XM_004013003]	101120344	XM_004013003
A_70_P043041	0.0364805	2.55543	up	49.7564	11.8041	5.18587	3.8323	45.2084	53.6982	50.3627	18.8454	5.23266	11.3342	4.90426	5.34127	5.31208	4.5116	3.08169	3.90362	XM_004018738		020731ONDC283061HT ONDC Ovis aries cDNA, mRNA sequence [EE801844]		XM_004018738		Oar.8835
A_70_P070116	0.00314091	15.0229	up	176.31	8.88442	7.04631	3.13722	136.061	204.473	188.394	16.6532	5	5	6.7439	7.24895	7.1461	4.32807	2.55182	2.53178	EE795091		030729OMU903008044HT OMU90 Ovis aries cDNA, mRNA sequence [EE795091]				Oar.9171
A_70_P066186	0.0378077	2.111	up	2213.07	872.953	10.9725	9.89456	1803.85	2542.2	2293.16	536.421	1045.56	1036.88	10.7041	11.1854	11.028	9.24993	10.2538	10.18	FE027499		C0009262L21.P1KAM13F KN511 Ovis aries gastric lymph node from Teladorsagia infected sheep Ovis aries cDNA clone C0009262L21 5', mRNA sequence [FE027499]				Oar.16008
A_70_P000236	0.0069467	2.92322	up	28.508	5.9788	4.39104	2.84348	36.4962	25.566	23.4618	5	5	7.9364	4.46441	4.38681	4.32189	2.53484	2.55182	3.44378	EE752424		020502OCSI1017052HT OCS1 Ovis aries cDNA, mRNA sequence [EE752424]				Oar.10309
A_70_P061811	0.0453274	2.07202	up	125.649	38.8882	6.56829	5.51726	119.043	135.978	121.927	66.2557	25.2099	25.1989	6.51876	6.65737	6.52875	6.22854	5.28833	5.0349	EE828687		020605ONLN105081HT ONLN Ovis aries cDNA, mRNA sequence [EE828687]				Oar.10052
A_70_P030801	0.00188527	2.2764	up	1133.79	355.945	9.94121	8.75446	1115.42	1152.83	1133.11	477.808	292.043	297.986	9.99078	9.92981	9.90304	9.07357	8.62923	8.56057
A_70_P018646	0.0048112	2.03017	up	158.048	45.525	6.90149	5.87989	143.87	160.958	169.317	60.2611	41.3387	34.9753	6.83634	6.87935	6.98879	6.11145	5.99091	5.53732
A_70_P006071	0.00546771	3.34319	up	535.904	98.0986	8.73377	6.99255	694.501	468.734	444.477	88.8822	101.382	104.032	9.25194	8.51262	8.43675	6.63097	7.2378	7.10887	XM_004011166		020709OMGB11035059HT OMGB1 Ovis aries cDNA, mRNA sequence [EE783034]		XM_004011166		Oar.11565
A_70_P061716	0.0116673	2.03073	up	88.6751	24.6916	6.02817	5.00617	68.3355	101.193	96.497	31.6753	21.1696	21.2301	5.63653	6.2442	6.20378	5.20435	5.03653	4.77763	EE808960		010914ONDC187032HT ONDC Ovis aries cDNA, mRNA sequence [EE808960]				Oar.10032
A_70_P057496	0.00306525	3.69761	up	321.988	56.848	7.98283	6.09624	287.118	342.636	336.21	91.5106	33.9497	45.0836	7.88935	8.04362	8.01551	6.66855	5.71803	5.90212	EE803944		020731ONDC282021HT ONDC Ovis aries cDNA, mRNA sequence [EE803944]				Oar.7510
A_70_P053221	0.00978161	2.75369	up	160.86	36.2594	6.92485	5.46348	141.219	167.897	173.464	58.0107	21.5152	29.2523	6.80507	6.94756	7.02193	6.06867	5.05326	5.26852	EE831264		020605ONLN055006HT ONLN Ovis aries cDNA, mRNA sequence [EE831264]				Oar.6873
A_70_P033576	0.00220103	2.08216	up	69.8612	19.329	5.70622	4.64815	71.0965	76.8686	61.6184	25.3593	14.6373	17.9905	5.6965	5.84023	5.58195	4.91039	4.49797	4.53607	EE748339		020502OAPP1004080HT OAPP Ovis aries cDNA, mRNA sequence [EE748339]				Oar.7936
A_70_P018836	0.0137196	2.12923	up	11147.3	5336.56	13.4804	12.3901	11010.3	10991.3	11440.4	6966.65	4580.37	4462.66	13.3915	13.5024	13.5473	12.8997	12.1697	12.1008	XM_004016333	DGAT2	PREDICTED: Ovis aries diacylglycerol O-acyltransferase 2 (DGAT2), mRNA [XM_004016333]	101110535	XM_004016333
A_70_P036721	0.0386268	3.37972	up	930.658	226.121	9.61646	7.85956	779.176	970.217	1042.58	455.889	108.895	113.579	9.40907	9.66738	9.77293	8.99633	7.33247	7.24987	DQ239615	DDOST	Ovis aries clone clone TO-UP-E20-5 dolichyl-diphosphooligosaccharide-protein glycosyltransferase mRNA, partial cds. [DQ239615]	100037660			Oar.3694
A_70_P026707	1.57134e-05	6.4934	up	51.3635	5	5.23845	2.53948	48.4188	55.7888	49.883	5	5	5	5.02668	5.38684	5.30183	2.53484	2.55182	2.53178	AY157710	EAAT2	Ovis aries excitatory amino acid transporter 2 (EAAT2) mRNA, partial cds. [AY157710]	443247			Oar.1008
A_70_P005301	0.00452497	4.00483	up	387.158	64.5861	8.25933	6.25759	327.081	422.168	412.226	108.529	37.7765	47.453	8.09126	8.35311	8.33361	6.92947	5.86446	5.97883	EE829394		020605ONLN018046HT ONLN Ovis aries cDNA, mRNA sequence [EE829394]				Oar.9594
A_70_P057162	0.0357271	2.95701	up	287.949	69.5256	7.80053	6.23639	246.133	332.358	285.354	133.656	34.3325	40.588	7.65176	7.99622	7.75362	7.21986	5.73525	5.75407	EE825413	CTSF	020605ONLN017041HT ONLN Ovis aries cDNA, mRNA sequence [EE825413]	780471			Oar.7046
A_70_P024462	0.00944113	6.4551	up	74230.7	14082.8	16.2605	13.5701	58139.8	80977.1	83575.2	24709	8732.33	8806.97	15.9129	16.4214	16.4474	14.6654	13.044	13.0009	DQ223574	LOC100125610	Ovis aries clone TO-DOWN-E5-1 elongation factor-1 alpha mRNA, partial cds. [DQ223574]	100125610			Oar.13006
A_70_P033061	0.0157482	2.2861	up	22.6985	5.92797	4.02762	2.83473	31.3426	19.4719	17.2809	5	5	7.78393	4.12539	4.01051	3.94696	2.53484	2.55182	3.41754	EE832446		020605ONLN136090HT ONLN Ovis aries cDNA, mRNA sequence [EE832446]				Oar.7827
A_70_P046571	0.00325444	2.75905	up	137.882	28.6725	6.66683	5.20266	104.359	158.251	151.036	38.8461	23.7551	23.4162	6.32214	6.85969	6.81867	5.46769	5.21191	4.92839	EE808244		020731ONDC284086HT ONDC Ovis aries cDNA, mRNA sequence [EE808244]				Oar.7598
A_70_P067836	0.00144621	2.49485	up	1015.88	283.344	9.76101	8.44206	896.533	1097.56	1053.53	380.515	233.312	236.205	9.63174	9.86363	9.78767	8.74424	8.34546	8.23648	XM_004004497		020605ONLN150052HT ONLN Ovis aries cDNA, mRNA sequence [EE824966]		XM_004004497		Oar.4252
A_70_P004281	0.000997377	2.70315	up	111.989	23.3252	6.39867	4.96403	104.019	122.641	109.308	23.7055	24.8484	21.4215	6.31684	6.51202	6.36715	4.82866	5.27494	4.78849	XM_004010832		020731ONDC218049HT ONDC Ovis aries cDNA, mRNA sequence [EE816985]		XM_004010832		Oar.7332
A_70_P050386	0.0134018	2.06642	up	41.8496	11.4285	4.96728	3.92015	53.2795	36.7958	35.4734	11.7685	7.33762	15.1793	5.2056	4.84179	4.85446	3.89685	3.55622	4.30737	GT876239	JUNB	UMC-ocld7_0A01-001-g02 Day 7 corpus luteum ocld7 Ovis aries cDNA 3', mRNA sequence [GT876239]	443117			Oar.754
A_70_P007786	0.00578107	2.2146	up	96.407	25.6835	6.18853	5.04148	112.854	94.1548	82.212	35.0573	20.9635	21.0296	6.44223	6.14621	5.97714	5.33339	5.02668	4.76436	XM_004014234	SEPHS1	PREDICTED: Ovis aries selenophosphate synthetase 1, transcript variant 2 (SEPHS1), mRNA [XM_004014234]	101107459	XM_004014234
A_70_P039221	0.000811199	2.74966	up	1344.15	354	10.2063	8.747	1270.77	1474.37	1287.3	468.359	281.27	312.371	10.1794	10.3364	10.103	9.03664	8.58837	8.61597	EE820874		020731ONDC266063HT ONDC Ovis aries cDNA, mRNA sequence [EE820874]				Oar.7302
A_70_P028171	0.00458143	3.62008	up	1076.03	203.565	9.8294	7.97338	819.723	1169.99	1238.37	154.281	229.939	226.474	9.50294	9.95065	10.0346	7.42209	8.31744	8.1806	XM_004017222		020829OSI1003046HT OSI Ovis aries cDNA, mRNA sequence [EE849484]		XM_004017222		Oar.9004
A_70_P068181	0.0186121	2.43951	up	288.899	70.0008	7.7561	6.46951	177.919	342.801	345.976	98.107	51.9933	59.902	7.16107	8.04499	8.06223	6.78112	6.30928	6.31812	XM_004009521	SPRY-4	Ovis aries sprouty 4 (Spry-4) mRNA, partial cds. [DQ152992]	780495	XM_004009521		Oar.4778
A_70_P037241	0.00596865	2.09147	up	145.661	40.7379	6.78388	5.71937	139.659	159.808	137.514	55.2376	36.3941	30.582	6.78354	6.87134	6.69678	5.9974	5.81297	5.34773	EE774050		020709OFM1038069HT OFM1 Ovis aries cDNA, mRNA sequence [EE774050]				Oar.3344
A_70_P040856	0.000496299	2.50864	up	82.9024	18.4892	5.95581	4.62891	75.3999	85.1412	88.1662	18.5537	18.0527	18.8613	5.79149	5.9844	6.09155	4.48841	4.80691	4.59141	EE810214		020731ONDC211094HT ONDC Ovis aries cDNA, mRNA sequence [EE810214]				Oar.12060
A_70_P013786	0.000150886	3.38099	up	133.665	22.4231	6.67134	4.91389	136.974	135.016	129.006	21.1216	20.6753	25.4726	6.75257	6.65113	6.61031	4.67906	5.00828	5.05433
A_70_P063031	0.0318822	5.3767	up	70.5151	10.8621	5.70887	3.28215	60.8499	76.3955	74.3001	22.5863	5	5	5.46211	5.83014	5.83437	4.76287	2.55182	2.53178	EE833148		021030OOCX035044HT OOCX Ovis aries cDNA, mRNA sequence [EE833148]				Oar.6689
A_70_P010401	0.00823169	8.0066	up	109.865	9.87162	6.35302	3.35183	91.4589	118.46	119.676	19.1291	5	5.48575	6.08812	6.47146	6.49947	4.53122	2.55182	2.97245	DY492380		sh2P0005P21_F.ab1 adult sheep fracture callus 7d Ovis aries cDNA, mRNA sequence [DY492380]				Oar.3828
A_70_P041296	0.000768147	9.79384	up	2662.93	208.248	11.2452	7.95337	1955.65	2966.81	3066.32	329.325	150.803	144.616	10.8256	11.4426	11.4675	8.51913	7.77	7.57097	XM_004012539	YWHAE	020502OAPP1025045HT OAPP Ovis aries cDNA, mRNA sequence [EE749437]	443300	XM_004012539		Oar.632
A_70_P001446	0.0128797	2.57055	up	7497.91	2769.64	12.8615	11.4994	5867.06	8564.16	8062.5	3704.87	2242	2362.04	12.4918	13.1099	12.9828	12.0124	11.2244	11.2614	XM_004017459	LOC100037692	020709OMGB11030068HT OMGB1 Ovis aries cDNA, mRNA sequence [EE778879]	100037692	XM_004017459		Oar.12996
A_70_P014687	0.00699924	2.14999	up	2929.17	1134.03	11.4162	10.3119	2651.54	3075.71	3060.27	1488.99	889.787	1023.31	11.2905	11.4939	11.4642	10.7203	10.0469	10.1685	NM_001195316	SRSF3	Ovis aries serine/arginine-rich splicing factor 3 (SRSF3), mRNA [NM_001195316]	100135442	NM_001195316		Oar.5178
A_70_P067721	0.0397128	2.93046	up	599.388	158.751	8.94374	7.39261	584.71	597.618	615.836	307.58	70.7285	97.9442	8.98649	8.90306	8.94168	8.41097	6.74434	7.02253	EE831246		020605ONLN125090HT ONLN Ovis aries cDNA, mRNA sequence [EE831246]				Oar.4227
A_70_P017651	0.000592978	5.56271	up	936.328	107.237	9.60405	7.12826	656.548	1112.04	1040.4	106.66	107.094	107.957	9.16448	9.87913	9.76854	6.90982	7.31024	7.16473	EE776596		030729OM1351006030HT OM135 Ovis aries cDNA, mRNA sequence [EE776596]				Oar.8428
A_70_P064186	0.00908333	2.28167	up	19.4059	5	3.72957	2.53948	32.8185	13.0431	12.3562	5	5	5	4.23217	3.46852	3.48802	2.53484	2.55182	2.53178	EE799988		010716ONDC057029HT ONDC Ovis aries cDNA, mRNA sequence [EE799988]				Oar.12118
A_70_P052356	0.000526286	2.14656	up	134.35	36.1822	6.66787	5.56585	126.632	139	137.419	47.1304	29.9175	31.4987	6.62213	6.68577	6.69571	5.75923	5.54383	5.39447	XM_004012437		sh3P0013P15_F.ab1 adult sheep fracture callus 10d Ovis aries cDNA, mRNA sequence [DY509959]		XM_004012437		Oar.9296
A_70_P036021	0.00368116	3.29873	up	653.883	123.512	9.03547	7.31356	451.679	772.29	737.68	120.853	138.671	111.014	8.58837	9.29288	9.22515	7.08147	7.64994	7.20928
A_70_P011676	0.00102563	2.5687	up	144.34	33.0248	6.77341	5.41237	143.747	159.336	129.937	44.8913	24.7113	29.4717	6.83245	6.87014	6.61763	5.68897	5.26936	5.27878			Rep: Mediator of RNA polymerase II transcription subunit 30 - Bos taurus (Bovine), partial (12%) [TC59163]
A_70_P003836	0.00124704	2.30102	up	300.565	77.3526	7.87302	6.67075	321.807	278.61	301.276	79.4703	76.4935	76.0941	8.05969	7.72163	7.83774	6.4731	6.85238	6.68676	XM_004004235		CU654101 ovine foetal ovary tissues (Prophase I meiosis) -M (ocaj) Ovis aries cDNA clone ocaj0002.m.07, mRNA sequence [CU654101]		XM_004004235		Oar.16345
A_70_P008831	0.0148373	2.42177	up	659.311	175.501	9.05702	7.78096	490.392	755.229	732.311	139.686	199.813	187.003	8.70863	9.25283	9.20961	7.28079	8.13729	7.9248	XM_004002256		C0009256K19.P1KAM13F KN511 Ovis aries gastric lymph node from Teladorsagia infected sheep Ovis aries cDNA clone C0009256K19 5', mRNA sequence [FE023393]		XM_004002256		Oar.12400
A_70_P060276	0.00684666	2.3636	up	39.3167	9.1685	4.85033	3.60935	39.6488	40.1833	38.1179	13.3348	6.41141	7.75931	4.64357	4.94591	4.96152	4.04613	3.36932	3.41259			Rep: DSCR3 protein - Bos taurus (Bovine), partial (45%) [TC58081]
A_70_P024494	0.0235525	2.713	up	2396.93	741.269	11.1029	9.66303	2097.8	2609.13	2483.87	1222.08	502.673	499.054	10.9287	11.2289	11.1512	10.4495	9.31564	9.22391	XM_004023692		UMC-od35pl_0A01-007-b12 Day 35 placenta od35pl Ovis aries cDNA 3', mRNA sequence [GT644063]		XM_004023692		Oar.14502
A_70_P018106	0.000328182	2.60115	up	1695.22	491.575	10.5808	9.20161	1603.72	1739.96	1741.97	609.353	421.264	444.107	10.5242	10.6127	10.6054	9.43474	9.09438	9.07569	XM_004002047		UMC-od35pl_0A01-006-d11 Day 35 placenta od35pl Ovis aries cDNA 3', mRNA sequence [GT643992]		XM_004002047		Oar.5084
A_70_P048501	0.0387873	3.47659	up	1148.23	272.789	9.93529	8.13762	1387.5	1047.02	1010.18	542.955	132.263	143.148	10.302	9.78008	9.72378	9.26554	7.59107	7.55626	XM_004003552		020709OAPP1056047HT OAPP Ovis aries cDNA, mRNA sequence [EE750877]		XM_004003552		Oar.10155
A_70_P000941	0.00601147	2.06372	up	102.956	28.9359	6.27456	5.22931	124.028	88.4183	96.4216	37.8646	23.1916	25.7515	6.58429	6.0392	6.20019	5.44618	5.16745	5.07431	XM_004002992		C0009262D15.P1KAM13F KN511 Ovis aries rectum and large colon from E. coli challenged and unchallenged animals Ovis aries cDNA clone C0009262D15 5', mRNA sequence [FE027128]		XM_004002992		Oar.16175
A_70_P054846	6.1723e-05	2.04084	up	17.6164	5	3.56864	2.53948	25.3527	13.1758	14.3206	5	5	5	3.5515	3.47739	3.67704	2.53484	2.55182	2.53178	XM_004014875		010716ONDC033039HT ONDC Ovis aries cDNA, mRNA sequence [EE820089]		XM_004014875		Oar.11090
A_70_P062871	0.00661932	2.38706	up	297.046	77.8294	7.85402	6.59879	253.646	320.763	316.73	116.366	59.9067	57.2151	7.70014	7.93926	7.92265	7.03088	6.51876	6.24672	EE751530		020502OCSI1020033HT OCS1 Ovis aries cDNA, mRNA sequence [EE751530]				Oar.6657
A_70_P041522	0.000188003	2.49197	up	20.6875	5	3.85676	2.53948	28.089	15.461	18.5125	5	5	5	3.84962	3.68847	4.0322	2.53484	2.55182	2.53178	DY520514	IL15	sh3P0047E11_F.ab1 adult sheep fracture callus 10d Ovis aries cDNA, mRNA sequence [DY520514]	443056			Oar.698
A_70_P063356	0.00896037	3.21969	up	132.592	26.5645	6.65354	4.96661	129.628	140.291	127.857	43.6825	14.0018	22.0091	6.66364	6.70191	6.59505	5.63588	4.43386	4.8301
A_70_P064856	0.0328211	2.05543	up	219.158	67.4197	7.39351	6.35407	251.979	194.748	210.748	106.319	39.74	56.2005	7.68645	7.18467	7.3094	6.90259	5.93107	6.22854	EE747927		020502OAPP1019064HT OAPP Ovis aries cDNA, mRNA sequence [EE747927]				Oar.9905
A_70_P029456	0.0353919	8.48405	up	130.046	16.4678	6.60898	3.52423	111.002	143.937	135.2	39.4033	5	5	6.41396	6.7392	6.67378	5.48909	2.55182	2.53178	XM_004023188		sh3P0053A18_F.ab1 adult sheep fracture callus 10d Ovis aries cDNA, mRNA sequence [DY522311]		XM_004023188		Oar.5493
A_70_P041786	0.00834823	4.96755	up	1859.86	269.391	10.6411	8.32861	2661.03	1527.47	1391.08	179.422	300.309	328.44	11.2994	10.4029	10.2211	7.64634	8.65895	8.68054	XM_004014323	PGFS	UMC-oasplee_0A01-001-g07 NOVALUE oasplee Ovis aries cDNA 3', mRNA sequence [GT874023]	443108	XM_004014323		Oar.796
A_70_P051096	0.0480509	3.14881	up	2843.41	829.366	11.3522	9.69735	3391.44	2562.92	2575.89	1593.53	459.114	435.456	11.6521	11.1947	11.2097	10.8305	9.20695	9.05457	NM_001035224	TOM	Ovis aries elafin (TOM), mRNA [NM_001035224]	641305	NM_001035224		Oar.4810
A_70_P004661	0.00142942	9.23251	up	114.702	7.69324	6.44142	3.2347	113.504	119.306	111.297	12.2365	5.84318	5	6.45248	6.4776	6.39417	3.94598	3.22633	2.53178			Rep: MGC142736 protein - Bos taurus (Bovine), partial (93%) [TC56142]
A_70_P044776	3.04782e-05	3.72267	up	240.062	37.8976	7.53056	5.63422	218.29	252.203	249.693	48.0715	31.3019	34.3195	7.46006	7.56715	7.56447	5.7919	5.60145	5.50932	EE861787		010914OSTA088079HT OSTA Ovis aries cDNA, mRNA sequence [EE861787]				Oar.16160
A_70_P021586	0.0447706	6.98845	up	952.152	143.286	9.58861	6.78364	1350.66	758.975	746.825	347.82	39.5669	42.4705	10.2612	9.26237	9.2423	8.60678	5.92619	5.81795
A_70_P051221	0.0325139	4.21607	up	13196.8	3632.27	13.688	11.6121	17878.2	10663.3	11048.9	1177.72	5029.49	4689.61	14.1005	13.4669	13.4966	10.3896	12.2877	12.1589	X69561	HSD11B1	O.aries mRNA for 11-beta-hydroxysteroid dehydrogenase. [X69561]	443409			Oar.418
A_70_P005196	0.0447536	4.07514	up	346.853	70.2679	8.089	6.06215	281.633	371.157	387.77	151.01	34.0738	25.7199	7.86171	8.16715	8.23815	7.39578	5.72096	5.06973	XM_004011678	ATP6V1H	PREDICTED: Ovis aries ATPase, H+ transporting, lysosomal 50/57kDa, V1 subunit H, transcript variant 2 (ATP6V1H), mRNA [XM_004011678]	101113504	XM_004011678
A_70_P039386	0.0284669	2.1744	up	243.591	73.3204	7.56215	6.44153	248.121	238.187	244.463	122.413	45.6654	51.883	7.6653	7.4816	7.53954	7.10086	6.12015	6.10358	NM_001009402	STAT5A	Ovis aries signal transducer and activator of transcription 5A (STAT5A), mRNA [NM_001009402]	443419	NM_001009402		Oar.13291
A_70_P027816	0.0204955	3.18465	up	111.077	23.3955	6.39408	4.72294	110.823	113.122	109.285	42.8607	13.3055	14.0202	6.41142	6.40435	6.36646	5.61637	4.3572	4.19525	XM_004008492		UMC-omix4_0A01-003-h03 NOVALUE omix4 Ovis aries cDNA 3', mRNA sequence [GT882644]		XM_004008492		Oar.5399
A_70_P068856	0.0467949	2.39573	up	409.679	120.619	8.34035	7.07988	337.957	445.469	445.613	221.568	66.6391	73.6489	8.13944	8.4406	8.44101	7.94391	6.65882	6.63692	XM_004015737	LOC101112253	PREDICTED: Ovis aries uncharacterized LOC101112253 (LOC101112253), mRNA [XM_004015737]	101112253	XM_004015737
A_70_P036566	0.0319643	3.62189	up	96.1738	19.1773	6.18462	4.32788	95.4985	99.283	93.7399	39.0122	9.04295	9.47685	6.17209	6.21354	6.16823	5.47406	3.82673	3.68284	NM_001166185	TNFRSF1A	Ovis aries tumor necrosis factor receptor superfamily, member 1A (TNFRSF1A), mRNA [NM_001166185]	100135698	NM_001166185		Oar.3656
A_70_P054061	0.0106761	4.53702	up	139.203	15.5655	6.56334	4.38159	68.1434	182.093	167.371	18.1638	15.1907	13.3419	5.6315	7.07995	6.97857	4.45233	4.55133	4.14112	XM_004019269		020605ONLN064028HT ONLN Ovis aries cDNA, mRNA sequence [EE831688]		XM_004019269		Oar.9638
A_70_P050535	0.00213999	9.42762	up	1643.09	128.497	10.5197	7.28277	1816.81	1585.55	1526.9	75.3559	128.42	181.715	10.7131	10.4619	10.384	6.40638	7.55459	7.88733	XM_004014320	LOC101109111	PREDICTED: Ovis aries dihydrodiol dehydrogenase 3-like (LOC101109111), mRNA [XM_004014320]	101109111	XM_004014320
A_70_P004676	0.00389942	2.12004	up	1685.65	611.194	10.5673	9.48324	1714.12	1774.86	1567.96	794.906	503.386	535.29	10.6224	10.65	10.4296	9.81742	9.31699	9.31532	XM_004023524	MYADM	PREDICTED: Ovis aries myeloid-associated differentiation marker (MYADM), mRNA [XM_004023524]	101118632	XM_004023524
A_70_P027066	0.014294	2.02198	up	560.332	187.646	8.8392	7.82343	513.381	582.582	585.034	284.233	122.644	156.062	8.78094	8.86352	8.87315	8.29823	7.49471	7.67737	EE839813		010914OSAA037006HT OSAA Ovis aries cDNA, mRNA sequence [EE839813]				Oar.5924
A_70_P020986	0.0139244	2.14628	up	204.521	58.8333	7.28168	6.17984	167.852	208.912	236.799	90.2034	40.8618	45.4348	7.07496	7.28012	7.48997	6.64831	5.97469	5.91653	EE781754		020502OMGB11031038HT OMGB1 Ovis aries cDNA, mRNA sequence [EE781754]				Oar.3987
A_70_P029932	7.43018e-05	3.13648	up	145.645	26.023	6.77614	5.12699	130.844	161.629	144.463	26.7675	24.3531	26.9482	6.67947	6.88877	6.76018	4.98849	5.25559	5.13689	Z46236	FGF7	Ovis aries gene for keratinocyte growth factor. [Z46236]	443095			Oar.753
A_70_P029976	0.011391	2.52004	up	23.234	5.16744	4.02793	2.69448	37.8477	16.95	14.9043	5.50233	5	5	4.54388	3.81104	3.72887	2.99985	2.55182	2.53178	NM_001112822	ADIG	Ovis aries adipogenin (ADIG), mRNA [NM_001112822]	100127222	NM_001112822		Oar.14522
A_70_P026906	0.000850103	7.40973	up	69.4264	5.51693	5.64579	2.75637	52.1816	78.0453	78.0525	6.55078	5	5	5.16745	5.86088	5.90904	3.18551	2.55182	2.53178	EE831596		020605ONLN009012HT ONLN Ovis aries cDNA, mRNA sequence [EE831596]				Oar.5892
A_70_P028396	0.0349284	2.60797	up	51.6253	11.4855	5.24096	3.85804	76.9212	39.8427	38.1119	18.7734	7.83676	7.84628	5.82669	4.9366	4.9596	4.50591	3.63688	3.43132	EE828055		020605ONLN024071HT ONLN Ovis aries cDNA, mRNA sequence [EE828055]				Oar.9052
A_70_P021331	0.0120982	3.46606	up	31.2094	5.01524	4.45843	2.66513	54.1895	20.0725	19.3662	5.04571	5	5	5.24355	4.04674	4.08501	2.91181	2.55182	2.53178	EE799483		010914ONDC104037HT ONDC Ovis aries cDNA, mRNA sequence [EE799483]				Oar.4481
A_70_P041566	0.00645134	2.2104	up	89.998	22.8031	6.06826	4.92396	76.7443	97.8825	95.3671	20.3175	19.0886	29.003	5.82126	6.19306	6.19047	4.62692	4.89212	5.25284	AF105429		Ovis aries H19 mRNA, partial sequence. [AF105429]				Oar.713
A_70_P042556	0.0140761	2.11144	up	82.8274	23.2679	5.94618	4.86795	72.3344	86.6565	89.4913	31.9717	13.9599	23.872	5.72096	6.01145	6.10613	5.21673	4.43007	4.95707	XM_004017449		020605ONLN081060HT ONLN Ovis aries cDNA, mRNA sequence [EE824608]		XM_004017449		Oar.8733
A_70_P059071	0.013567	6.6964	up	93.2618	10.2452	6.11928	3.3759	80.6284	105.382	93.775	20.4635	5	5.27211	5.89371	6.29506	6.16909	4.63727	2.55182	2.93861	GT881957		UMC-omix2_0A01-001-a09 Day 35 placenta omix2 Ovis aries cDNA 3', mRNA sequence [GT881957]				Oar.4568
A_70_P057161	0.0414297	3.34622	up	384.791	81.6078	8.18958	6.44705	252.144	524.168	378.061	159.092	41.2608	44.4701	7.69123	8.68187	8.19566	7.47301	5.9865	5.88165	EE825413	CTSF	020605ONLN017041HT ONLN Ovis aries cDNA, mRNA sequence [EE825413]	780471			Oar.7046
A_70_P041637	0.0389184	2.04075	up	25.7893	6.84304	4.21359	3.18449	30.4825	25.6262	21.2593	5	6.95689	8.57224	4.04748	4.39098	4.20231	2.53484	3.48168	3.53695	AY485676	HIF1A	Ovis aries hypoxia-inducible factor 1 alpha mRNA, partial cds. [AY485676]	443519			Oar.739
A_70_P033176	0.0377363	2.53632	up	372.737	103.611	8.20168	6.85894	319.414	410.138	388.66	190.288	55.7805	64.7654	8.04809	8.31423	8.24272	7.7224	6.4097	6.44473	XM_004019676		020605ONLN099047HT ONLN Ovis aries cDNA, mRNA sequence [EE830362]		XM_004019676		Oar.7851
A_70_P051397	0.0370427	3.33088	up	597.421	141.532	8.92778	7.19188	517.185	634.521	640.557	285.803	70.132	68.662	8.79075	8.98574	9.00687	8.30632	6.73054	6.53878	NM_001104928	PSMD4	Ovis aries proteasome (prosome, macropain) 26S subunit, non-ATPase, 4 (PSMD4), mRNA [NM_001104928]	100101235	NM_001104928		Oar.5100
A_70_P004871	0.0410147	2.0614	up	62.1257	18.1102	5.52532	4.4817	79.7741	57.1998	49.4033	28.6323	11.2743	14.4239	5.87535	5.41228	5.28833	5.08241	4.12432	4.23835	XM_004017797		020731ONDC285078HT ONDC Ovis aries cDNA, mRNA sequence [EE805621]		XM_004017797		Oar.9506
A_70_P035771	0.000101834	2.99743	up	747.658	161.746	9.27773	7.694	636.69	783.636	822.648	175.309	154.948	154.98	9.11291	9.32387	9.39641	7.61169	7.80341	7.66691	XM_004006213	PPP1R12A	PREDICTED: Ovis aries protein phosphatase 1, regulatory subunit 12A, transcript variant 1 (PPP1R12A), mRNA [XM_004006213]	641303	XM_004006213
A_70_P069241	0.043906	4.5928	up	197.627	36.8643	7.23804	5.03867	225.643	176.748	190.491	82.6807	12.2068	15.7053	7.51752	7.02902	7.1676	6.52307	4.23427	4.35867	XM_004021180	NOMO1	PREDICTED: Ovis aries NODAL modulator 1 (NOMO1), mRNA [XM_004021180]	101111247	XM_004021180
A_70_P003271	0.00995006	4.1543	up	2083.85	415.523	10.8899	8.83534	1863.7	2221.72	2166.12	738.933	241.219	266.418	10.7478	10.9823	10.9398	9.71475	8.38654	8.40473	XM_004008776	CIRBP	PREDICTED: Ovis aries cold inducible RNA binding protein (CIRBP), mRNA [XM_004008776]	101117758	XM_004008776
A_70_P063596	0.000738146	2.42103	up	1425.34	433.178	10.2982	9.02259	1393.01	1430.27	1452.74	554.125	365.067	380.341	10.309	10.2825	10.3031	9.29486	8.90713	8.86579	XM_004010708		C0009482D13.P1KM13F KN511 Ovis aries gastric lymph node from Teladorsagia infected sheep Ovis aries cDNA clone C0009482D13 5', mRNA sequence [FE034507]		XM_004010708		Oar.15468
A_70_P016331	0.00278283	2.08703	up	1716	634.074	10.5891	9.52768	1441.4	1797.22	1909.37	561.993	632.957	707.271	10.3564	10.6664	10.7446	9.31201	9.59868	9.67235	NM_001136491	MMP7	Ovis aries matrix metallopeptidase 7 (matrilysin, uterine) (MMP7), mRNA [NM_001136491]	100192317	NM_001136491		Oar.18627
A_70_P049941	0.0175261	2.09764	up	19.9295	5.29728	3.78367	2.7149	32.0914	12.9085	14.7886	5.89185	5	5	4.17994	3.45359	3.71746	3.06111	2.55182	2.53178	CN823839		Oa_splbn_06K04_M13reverse Sheep spleen\brain pSport1 library Ovis aries cDNA clone Oa_splbn_06K04 5', mRNA sequence [CN823839]				Oar.3353
A_70_P060016	0.00394186	2.92156	up	788.013	177.216	9.33864	7.79189	547.969	897.024	919.047	234.677	145.941	151.03	8.87866	9.54763	9.58962	8.02105	7.72744	7.62719	XM_004003263	WWTR1	PREDICTED: Ovis aries WW domain containing transcription regulator 1 (WWTR1), mRNA [XM_004003263]	101120978	XM_004003263
A_70_P031036	0.0174763	4.12397	up	148.401	24.8988	6.80037	4.75633	129.037	163.782	152.383	48.0754	12.3244	14.2967	6.65882	6.90982	6.83245	5.79273	4.24844	4.22782	XM_004018049	MFGE8	Ovis aries milk fat globule EGF factor 8 protein mRNA, partial cds. [JN016710]	100820737	XM_004018049		Oar.5737
A_70_P034526	0.00448745	2.60997	up	169.942	39.679	7.01806	5.63402	158.159	174.405	177.262	60.3063	27.1837	31.5471	6.99176	7.0037	7.05872	6.11224	5.39256	5.39728			Rep: Serine/threonine-protein kinase ULK1 (EC 2.7.11.1) (Unc-51-like kinase 1). - Canis familiaris, partial (6%) [TC56598]
A_70_P044801	0.0481378	2.32471	up	3709.25	1474.77	11.758	10.5409	4704.82	3303.32	3119.6	769.963	1815.56	1838.77	12.1455	11.6211	11.5073	9.77074	10.9488	10.9033	XM_004020976		020731OSTA162030HT OSTA Ovis aries cDNA, mRNA sequence [EE862627]		XM_004020976		Oar.16165
A_70_P050551	0.00153004	2.59987	up	302.554	71.728	7.88504	6.50661	302.561	304.092	301.008	101.039	58.0829	56.0618	7.96625	7.85373	7.83515	6.82445	6.47146	6.22391
A_70_P036981	0.0452342	2.67141	up	2903.74	875.848	11.3238	9.90623	4290.9	2250.83	2169.49	1363.42	655.668	608.453	12.023	11.0061	10.9424	10.5934	9.64963	9.4757	XM_004010453		010914OSTA124041HT OSTA Ovis aries cDNA, mRNA sequence [EE863340]		XM_004010453		Oar.11336
A_70_P057041	0.0216161	3.97332	up	198.06	35.6028	7.23593	5.24559	163.762	203.215	227.202	69.5672	18.0196	19.2217	7.04254	7.24043	7.42483	6.30664	4.79973	4.63039	EE829510		020605ONLN040054HT ONLN Ovis aries cDNA, mRNA sequence [EE829510]				Oar.7011
A_70_P041297	0.0010255	16.8957	up	1940.51	91.5117	10.759	6.68042	1444.14	2144.74	2232.66	167.101	49.2264	58.2073	10.3602	10.9345	10.9823	7.54573	6.22276	6.27277	EE749437	YWHAE	020502OAPP1025045HT OAPP Ovis aries cDNA, mRNA sequence [EE749437]	443300			Oar.632
A_70_P004366	0.00603949	3.33887	up	190.089	35.6932	7.18152	5.44217	167.107	196.861	206.301	57.6174	25.2336	24.2286	7.06619	7.20326	7.27512	6.0597	5.28963	4.97716	XM_004014970	PHKB	PREDICTED: Ovis aries phosphorylase kinase, beta (PHKB), mRNA [XM_004014970]	101110353	XM_004014970
A_70_P024146	0.0426256	2.32718	up	428.217	110.833	8.327	7.10841	240.076	511.835	532.741	163.694	86.8804	81.9237	7.61399	8.64101	8.72598	7.50803	7.02902	6.78819	AY884017		Ovis aries MHC class II antigen (Ovar-DRB1) mRNA, Ovar-DRB1-L allele, partial cds. [AY884017]				Oar.14367
A_70_P057596	0.000643679	4.46439	up	1989.67	323.101	10.7956	8.63715	1457.37	2242.25	2269.39	327.835	327.888	313.58	10.3751	11.0004	11.0114	8.51163	8.77368	8.62615	XM_004013692		UMC-oend13p_0A01-010-a03 Day 13 (pregnant) endometrium oend13p Ovis aries cDNA 3', mRNA sequence [GT880493]		XM_004013692		Oar.7530
A_70_P004186	0.00151222	2.18702	up	48.5292	12.5289	5.17607	4.0471	51.8621	46.1132	47.6123	16.0438	8.85432	12.6886	5.15415	5.14243	5.23162	4.28551	3.78969	4.06611	DY492233		sh2P0005I11_F.ab1 adult sheep fracture callus 7d Ovis aries cDNA, mRNA sequence [DY492233]				Oar.7313
A_70_P034751	0.00103706	2.05758	up	843.808	280.495	9.47121	8.43026	803.369	834.775	893.281	362.259	226.611	252.616	9.45834	9.42639	9.5289	8.66599	8.29619	8.3286	XM_004011327	STX7	PREDICTED: Ovis aries syntaxin 7 (STX7), mRNA [XM_004011327]	101123563	XM_004011327
A_70_P068531	0.0206306	5.05743	up	60.8773	7.81953	5.38627	3.04787	42.8677	90.7528	49.0114	13.4586	5	5	4.79803	6.08419	5.2766	4.06001	2.55182	2.53178	XM_004008344	LOC100037677	PREDICTED: Ovis aries protein disulfide isomerase-associated 4 (LOC100037677), mRNA [XM_004008344]	100037677	XM_004008344
A_70_P039046	0.010307	2.53516	up	591.859	157.176	8.90545	7.56337	480.782	613.492	681.302	247.962	104.461	119.105	8.68406	8.93638	9.0959	8.09992	7.27597	7.31423	XM_004007927	GARS	PREDICTED: Ovis aries glycyl-tRNA synthetase (GARS), mRNA [XM_004007927]	101101977	XM_004007927
A_70_P021171	0.00741012	3.26611	up	1015.37	225.265	9.75506	8.04748	843.194	1116.09	1086.81	367.966	146.973	160.857	9.54547	9.88219	9.8375	8.69471	7.73622	7.71152	XM_004006257	LOC101114691	PREDICTED: Ovis aries ubiquitin-conjugating enzyme E2 N-like (LOC101114691), mRNA [XM_004006257]	101114691	XM_004006257
A_70_P030232	0.0131201	2.5542	up	501.371	121.854	8.62645	7.27358	666.67	448.688	388.755	152.184	84.7545	128.623	9.1837	8.45253	8.24311	7.40765	6.99176	7.42131	NM_001082596	TAC1	Ovis aries tachykinin, precursor 1 (TAC1), mRNA [NM_001082596]	100034669	NM_001082596		Oar.6016
A_70_P027361	0.00268974	2.5561	up	362.092	84.9242	8.14947	6.79552	280.211	388.672	417.391	88.702	89.7215	76.349	7.85484	8.2416	8.35196	6.62684	7.06892	6.69082	EE748728		020709OAPP1038060HT OAPP Ovis aries cDNA, mRNA sequence [EE748728]				Oar.5985
A_70_P028616	0.0407153	4.21742	up	68.8645	11.1969	5.6209	3.54454	49.9099	80.9253	75.7582	22.1963	6.39454	5	5.08601	5.90904	5.86764	4.73766	3.36417	2.53178	NM_001159276	IGFBP3	Ovis aries insulin-like growth factor binding protein 3 (IGFBP3), mRNA [NM_001159276]	100286737	NM_001159276		Oar.9096
A_70_P019531	0.0363427	3.63674	up	165.162	33.6813	6.97568	5.11304	168.459	161.218	165.809	68.5524	17.195	15.2966	7.07995	6.88229	6.96481	6.28739	4.72909	4.32263	XM_004014167		020605ONLN056038HT ONLN Ovis aries cDNA, mRNA sequence [EE822413]		XM_004014167		Oar.11783
A_70_P058981	0.00357803	6.2687	up	63.1105	6.42334	5.54314	2.89498	87.875	48.9443	52.5122	9.27003	5	5	6.03178	5.22413	5.37352	3.60134	2.55182	2.53178	GT877054		UMC-ocond13_0A01-001-g02 Day 13 conceptus long ocond13 Ovis aries cDNA 3', mRNA sequence [GT877054]				Oar.5301
A_70_P065181	0.0241347	3.28809	up	867.412	199.745	9.5076	7.79035	1015.54	805.642	781.055	369.216	114.286	115.734	9.84649	9.36135	9.31496	8.69803	7.39668	7.27635	XM_004004156	EPHX2	PREDICTED: Ovis aries epoxide hydrolase 2, cytoplasmic (EPHX2), mRNA [XM_004004156]	101106654	XM_004004156
A_70_P061711	0.00320846	3.92065	up	251.463	38.5316	7.57995	5.60886	193.233	274.306	286.849	53.5584	36.3591	25.6774	7.28237	7.69708	7.76041	5.94727	5.81193	5.06738	XM_004011827	PLEKHF2	PREDICTED: Ovis aries pleckstrin homology domain containing, family F (with FYVE domain) member 2 (PLEKHF2), mRNA [XM_004011827]	101108841	XM_004011827
A_70_P060771	0.0252979	3.93512	up	206.048	39.1098	7.30485	5.32844	210.221	212.811	195.112	78.7502	17.5783	21.001	7.40317	7.312	7.19937	6.4574	4.76548	4.76244	EE767895		020731OFLT041024HT OFLT Ovis aries cDNA, mRNA sequence [EE767895]				Oar.6610
A_70_P016146	0.000373366	2.74409	up	1429.2	379.789	10.3081	8.85181	1267.33	1520.12	1500.15	477.916	323.712	337.738	10.1732	10.3924	10.3588	9.07437	8.76184	8.71923	XM_004005191	STOM	PREDICTED: Ovis aries stomatin (STOM), mRNA [XM_004005191]	101115259	XM_004005191
A_70_P033771	0.0487819	3.46558	up	1586.97	416.705	10.4703	8.67722	1303.04	1712.09	1745.77	855.344	175.03	219.742	10.2163	10.5875	10.6072	9.92856	7.96834	8.13477	XM_004022956		UMC-ocond16_0A01-008-h03 Day 16 Conceptus long ocond16 Ovis aries cDNA 3', mRNA sequence [GT878295]		XM_004022956		Oar.2130
A_70_P019041	0.0163539	2.08355	up	308.574	91.3321	7.89697	6.83793	233.121	341.643	350.957	133.872	72.8792	67.2454	7.56594	8.03852	8.08645	7.22109	6.78482	6.50787			Rep: Probable phospholipid-transporting ATPase ID - Homo sapiens (Human), partial (23%) [TC58595]
A_70_P045711	0.0298795	3.92065	up	322.064	61.9936	7.96412	5.99302	253.121	380.367	332.704	126.709	27.7154	31.5564	7.69708	8.20124	7.99403	7.15036	5.43076	5.39795	XM_004003033		020709OMLT1013095HT OMLT Ovis aries cDNA, mRNA sequence [EE793288]		XM_004003033		Oar.11943
A_70_P013311	0.0206241	2.49632	up	714.876	177.97	9.14106	7.82126	415.157	856.281	873.19	176.465	166.434	191.012	8.46006	9.47114	9.49199	7.62012	7.88955	7.95411	GT874591		UMC-ocld13n_0A01-006-g03 Day 13 (non-pregnant) corpus luteum ocld13n Ovis aries cDNA 3', mRNA sequence [GT874591]				Oar.4025
A_70_P044736	0.000974823	3.01227	up	107.214	20.1537	6.34254	4.7517	125.099	95.6008	100.943	22.5373	20.1	17.8237	6.59995	6.1635	6.26419	4.76071	4.96802	4.52636	GT880933		UMC-oend7_0A01-001-c06 Day 7 endometrium oend7 Ovis aries cDNA 3', mRNA sequence [GT880933]				Oar.16152
A_70_P008146	0.0238619	3.10075	up	3825	1133.89	11.8367	10.2041	3370.77	3946.42	4157.81	1939.25	720.697	741.721	11.6484	11.8933	11.9684	11.104	9.76743	9.74087	XM_004008511		UMC-o1wmliv_0A01-001-g09 NOVALUE o1wmliv Ovis aries cDNA 3', mRNA sequence [GT873577]		XM_004008511		Oar.5767
A_70_P027776	0.0217633	3.04805	up	74.8506	15.5274	5.79886	4.19097	68.978	74.552	81.0218	26.6509	7.02266	12.9087	5.65089	5.79149	5.95422	4.98162	3.4954	4.0959	XM_004008987	ANXA6	PREDICTED: Ovis aries annexin A6 (ANXA6), mRNA [XM_004008987]	101105245	XM_004008987
A_70_P064596	0.00325912	3.32679	up	55.8571	9.63227	5.38591	3.65178	60.5573	58.281	48.733	14.7997	7.0941	7.00302	5.44912	5.44369	5.26492	4.17279	3.50653	3.27602	EE818947		010914ONDC090003HT ONDC Ovis aries cDNA, mRNA sequence [EE818947]				Oar.12201
A_70_P041091	0.00163087	5.8661	up	56.3354	6.12085	5.40136	2.84896	70.1193	49.5138	49.373	8.36255	5	5	5.67735	5.23876	5.28796	3.46327	2.55182	2.53178	AF041257	PR	Ovis aries prolactin receptor long form precursor, mRNA, complete cds. [AF041257]	443020			Oar.576
A_70_P056106	0.000847627	2.00026	up	86.1789	24.6206	6.01544	5.01525	86.4751	91.7605	80.3009	30.15	21.9224	21.7895	6.00129	6.10236	5.94266	5.14912	5.07934	4.81728	XM_004017943	WDR76	PREDICTED: Ovis aries WD repeat domain 76 (WDR76), mRNA [XM_004017943]	101110541	XM_004017943
A_70_P009371	0.00414019	6.50987	up	314.086	32.5234	7.923	5.22037	236.26	346.061	359.936	57.7426	16.8237	23.0038	7.58535	8.0583	8.12534	6.06323	4.69408	4.9038	XM_004015329	CALM3	PREDICTED: Ovis aries calmodulin 3 (phosphorylase kinase, delta) (CALM3), mRNA [XM_004015329]	101116338	XM_004015329
A_70_P055706	0.0409388	3.65711	up	99.2835	16.0647	6.07994	4.20924	58.2064	153.013	86.6309	29.6944	9.57039	8.92922	5.36699	6.81515	6.05768	5.13215	3.89834	3.59722	EE831472		020605ONLN134039HT ONLN Ovis aries cDNA, mRNA sequence [EE831472]				Oar.8304
A_70_P041841	0.000296164	40.0347	up	4453.68	75.5302	11.9568	6.63363	6919.77	3419.21	3022.04	65.9403	75.3055	85.3448	12.7494	11.6761	11.4449	6.22211	6.83227	6.84652	NM_001129905	CYP1A1	Ovis aries cytochrome P4501A1 (CYP1A1), mRNA [NM_001129905]	100170113	NM_001129905		Oar.816
A_70_P026316	0.0369283	3.98427	up	55.7948	10.051	5.3824	3.38809	70.5318	50.9226	45.9299	20.1247	5.02825	5	5.68626	5.27728	5.18368	4.61395	3.01854	2.53178	XM_004017538	LOC443165	Ovis aries beta-1 subunit soluble guanylate cyclase mRNA, partial cds. [AF486295]	443165	XM_004017538		Oar.911
A_70_P060826	0.0387137	4.22635	up	110.005	18.7442	6.37202	4.2926	97.8099	119.005	113.2	36.3243	14.0651	5.84302	6.22211	6.47494	6.419	5.39184	4.44113	3.04484			Rep: Transmembrane 9 superfamily member 4 - Bos taurus (Bovine), partial (60%) [TC59497]
A_70_P015631	0.0034956	2.5479	up	35.1365	7.23098	4.70649	3.35718	40.9698	31.4182	33.0213	8.56978	7.86692	5.25624	4.71222	4.64357	4.76367	3.49357	3.64354	2.93443
A_70_P005736	0.0218522	2.48974	up	25.5423	6.23545	4.18286	2.86686	28.4034	23.5573	24.6662	8.70635	5	5	3.87627	4.27885	4.39344	3.51699	2.55182	2.53178	XM_004006997		UMC-ofold10_0A01-001-g12 NOVALUE ofold10 Ovis aries cDNA 3', mRNA sequence [GT881578]		XM_004006997		Oar.6063
A_70_P067941	0.0494792	3.10635	up	338.294	83.5594	8.05232	6.4171	294.111	348.083	372.689	170.515	40.8386	39.3248	7.91621	8.06687	8.17387	7.57097	5.97306	5.70726	XM_004005591	CCBL1	PREDICTED: Ovis aries cysteine conjugate-beta lyase, cytoplasmic, transcript variant 1 (CCBL1), mRNA [XM_004005591]	101117485	XM_004005591
A_70_P066046	0.00747949	2.29174	up	730.167	214.142	9.24836	8.05192	704.904	733.263	752.333	170.832	224.471	247.124	9.27332	9.21309	9.25869	7.57504	8.2811	8.29963	CU652589		CU652589 ovine foetal ovary tissues (Prophase I meiosis) -M (ocaj) Ovis aries cDNA clone ocaj0004.l.14, mRNA sequence [CU652589]				Oar.15980
A_70_P058916	0.0283024	2.27336	up	1265.82	421.179	10.1029	8.91807	1051.8	1364.17	1381.5	676.71	301.635	285.194	9.90219	10.2005	10.206	9.58762	8.66435	8.50224	XM_004014526		UMC-ocld3_0A01-001-a11 Day 3 corpus luteum ocld3 Ovis aries cDNA 3', mRNA sequence [GT876111]		XM_004014526		Oar.5287
A_70_P024461	0.0132698	5.67355	up	64495.9	14059	16.0609	13.5566	50615.6	70902.8	71969.2	25054.2	8769.06	8353.77	15.7505	16.2053	16.227	14.6942	13.0501	12.9256	DQ223574	LOC100125610	Ovis aries clone TO-DOWN-E5-1 elongation factor-1 alpha mRNA, partial cds. [DQ223574]	100125610			Oar.13006
A_70_P024711	0.00205399	2.46721	up	47.4135	10.7369	5.14157	3.83869	50.6872	49.7125	41.8408	14.5682	9.05461	8.58782	5.11151	5.24043	5.07277	4.14751	3.82971	3.53885	EE747222		020502OAPP1020004HT OAPP Ovis aries cDNA, mRNA sequence [EE747222]				Oar.9760
A_70_P059996	0.0488605	4.03112	up	555.878	121.41	8.81702	6.80584	458.1	598.532	611.001	268.274	47.8297	48.1257	8.61131	8.90498	8.93475	8.2237	6.19252	6.00129	XM_004015811	LOC100037687	Ovis aries clone clone TO-UP-O16-1 HMT hnRNP methyltransferase-like 2 mRNA, partial cds. [DQ239683]	100037687	XM_004015811		Oar.4145
A_70_P046406	0.0360561	9.45134	up	376.026	44.156	8.18939	4.94888	494.622	307.746	325.711	111.051	10.589	10.8275	8.72303	7.87739	7.96776	6.96333	4.03684	3.84646
A_70_P020951	0.0328658	2.28838	up	192.13	54.427	7.19013	5.99581	154.841	212.434	209.115	93.596	31.5896	38.0955	6.9651	7.30903	7.29626	6.70663	5.61539	5.66539	EE809180		020731ONDC286060HT ONDC Ovis aries cDNA, mRNA sequence [EE809180]				Oar.3977
A_70_P064476	0.0123521	3.07921	up	90.1093	18.6276	6.09058	4.46802	90.4031	92.84	87.0847	31.9254	11.4019	12.5553	6.07524	6.12707	6.06942	5.21462	4.14194	4.04748	XM_004005190		UMC-od20pl_0A01-002-c02 NOVALUE od20pl Ovis aries cDNA 3', mRNA sequence [GT642546]		XM_004005190		Oar.12177
A_70_P041201	0.0334118	2.25146	up	117.787	33.3674	6.4773	5.30644	109.953	120.718	122.689	56.4381	18.9277	24.7363	6.40171	6.49142	6.53878	6.03362	4.87742	5.00828	Z49172		O.aries mRNA for immunoglobulin mu heavy chain variable region (clone VRB6). [Z49172]				Oar.600
A_70_P018756	0.00102505	2.44657	up	602.571	159.715	8.95325	7.66249	593.996	583.111	630.606	200.059	155.011	124.075	9.00945	8.86456	8.98574	7.80903	7.80404	7.37439	XM_004007771		B1049 black-boned sheep muscle full-length cDNA library Ovis aries cDNA, mRNA sequence [GH291141]		XM_004007771		Oar.10974
A_70_P040926	5.31295e-05	2.58247	up	949.471	252.53	9.65844	8.28968	898.103	934.082	1016.23	306.085	205.621	245.885	9.6355	9.61039	9.72941	8.40327	8.17562	8.29016	EE819882		010914ONDC084034HT ONDC Ovis aries cDNA, mRNA sequence [EE819882]				Oar.12074
A_70_P039387	0.0188511	2.45095	up	272.008	72.9905	7.72986	6.43652	277.39	276.296	262.336	122.267	47.1442	49.5607	7.83831	7.7089	7.64239	7.09953	6.17642	6.03362	NM_001009402	STAT5A	Ovis aries signal transducer and activator of transcription 5A (STAT5A), mRNA [NM_001009402]	443419	NM_001009402		Oar.13291
A_70_P043626	0.00394423	2.76965	up	1913.96	549.06	10.7665	9.29683	1839.97	1976.58	1925.34	397.535	597.68	651.966	10.7327	10.806	10.761	8.80743	9.51795	9.56512	XM_004002895	ALCAM	PREDICTED: Ovis aries activated leukocyte cell adhesion molecule (ALCAM), mRNA [XM_004002895]	101114151	XM_004002895
A_70_P010416	0.0227528	2.37055	up	167.673	41.2642	6.94229	5.69707	112.366	195.392	195.259	62.4727	30.1225	31.1973	6.43362	7.19208	7.20118	6.15513	5.55425	5.38183	XM_004004122		UMC-ocond16_0A01-009-d02 Day 16 Conceptus long ocond16 Ovis aries cDNA 3', mRNA sequence [GT878340]		XM_004004122		Oar.3832
A_70_P032416	0.0078068	7.42702	up	338.72	33.6155	8.03586	5.14308	251.244	379.209	385.706	66.802	17.4521	16.5925	7.68154	8.19899	8.22705	6.24326	4.75365	4.43232	XM_004019599	AHNAK	PREDICTED: Ovis aries AHNAK nucleoprotein (AHNAK), mRNA [XM_004019599]	101110887	XM_004019599
A_70_P016731	0.0458295	3.30629	up	1193.98	282.002	9.99548	8.27027	1454.71	1091.53	1035.7	125.234	314.565	406.207	10.3719	9.85307	9.76142	7.13512	8.71471	8.96097			Rep: Myelin basic protein - Bos taurus (Bovine), partial (36%) [TC77043]
A_70_P031426	0.048382	8.75372	up	1943.17	296.297	10.734	7.60414	1252.06	2309.21	2268.24	758.345	55.4335	75.1114	10.1476	11.0447	11.0098	9.74854	6.39643	6.66744	EE806230		020731ONDC237010HT ONDC Ovis aries cDNA, mRNA sequence [EE806230]				Oar.3223
A_70_P016486	0.000660185	3.87531	up	1572.02	295.725	10.4542	8.49987	1285.15	1704.78	1726.12	394.844	251.203	241.127	10.193	10.5784	10.591	8.79542	8.4406	8.26358	XM_004005048		U_TL-090730_DS_K3_plate1n18.b1 cDNA library from sheep postnatal mammary gland Ovis aries cDNA, mRNA sequence [GW999213]		XM_004005048		Oar.6704
A_70_P064081	0.0071901	14.5587	up	4432.79	284.729	12.0363	8.17247	5485.66	3713.59	4099.11	92.5984	360.662	400.926	12.3809	11.7903	11.9376	6.68676	8.89159	8.93904	XM_004012428		010914OSTA087071HT OSTA Ovis aries cDNA, mRNA sequence [EE858717]		XM_004012428		Oar.15565
A_70_P067421	0.0078105	2.78469	up	178.175	36.2901	7.051	5.57349	244.192	146.998	143.333	45.0528	28.845	34.9725	7.63603	6.76643	6.75054	5.6943	5.4898	5.53636
A_70_P009531	0.00458614	6.73385	up	71.6628	6.60074	5.67164	2.92021	50.0254	78.8813	86.0817	9.80222	5	5	5.09016	5.87384	6.05093	3.67704	2.55182	2.53178	XM_004009766		020605ONLN063080HT ONLN Ovis aries cDNA, mRNA sequence [EE828007]		XM_004009766		Oar.8008
A_70_P024906	0.00125548	4.82344	up	133.75	15.8638	6.63066	4.36059	103.128	146.763	151.358	22.4206	13.3064	11.8644	6.30459	6.76509	6.82229	4.75473	4.35807	3.96898	EE747672		020502OAPP1024033HT OAPP Ovis aries cDNA, mRNA sequence [EE747672]				Oar.9800
A_70_P030187	7.77323e-05	4.2607	up	279.658	38.7294	7.77048	5.67939	303.057	261.56	274.358	44.0449	36.6432	35.5003	7.96834	7.63603	7.70708	5.65301	5.8216	5.56358	NM_001099630	AMP18	Ovis aries 18 kDa antrum mucosa protein (AMP18), mRNA [NM_001099630]	100101239	NM_001099630		Oar.14193
A_70_P058796	0.0275569	2.24785	up	551.536	169.259	8.80215	7.6336	465.467	565.256	623.885	283.505	107.173	117.099	8.63642	8.80302	8.967	8.29619	7.312	7.29261	XM_004019516	STT3A	PREDICTED: Ovis aries STT3, subunit of the oligosaccharyltransferase complex, homolog A (S. cerevisiae), transcript variant 1 (STT3A), mRNA [XM_004019516]	101110978	XM_004019516
A_70_P005646	0.0178452	2.22601	up	2118.21	760.535	10.9066	9.75211	2541.63	1876.21	1936.8	1082.7	548.208	650.701	11.2143	10.7295	10.7758	10.2555	9.43728	9.56351
A_70_P058671	0.00496355	3.17219	up	30.8764	5.99078	4.49359	2.8281	35.3468	31.5384	25.7442	7.97236	5	5	4.39098	4.64784	4.44193	3.40072	2.55182	2.53178	XM_004009591	SEC24D	PREDICTED: Ovis aries SEC24 family, member D (S. cerevisiae) (SEC24D), mRNA [XM_004009591]	101110591	XM_004009591
A_70_P047416	0.0382788	2.35573	up	45.9402	11.8758	5.10617	3.86999	55.1056	41.3871	41.328	20.3676	8.14376	7.11607	5.27494	4.98441	5.05916	4.63101	3.68409	3.29488	XM_004005618		020605ONLN032043HT ONLN Ovis aries cDNA, mRNA sequence [EE824118]		XM_004005618		Oar.8664
A_70_P047041	0.013532	2.12952	up	302.833	90.8417	7.89113	6.80061	279.472	308.835	320.194	142.517	59.9562	70.0522	7.84923	7.8867	7.93747	7.31492	6.52175	6.56515	EE803097		020731ONDC218020HT ONDC Ovis aries cDNA, mRNA sequence [EE803097]				Oar.7693
A_70_P060091	0.027791	3.15818	up	1591.73	418.397	10.4766	8.81749	1327.29	1797.78	1650.11	767.161	232.91	255.121	10.2402	10.667	10.5226	9.76672	8.34224	8.34352	NM_001162544	ARF1	Ovis aries ADP-ribosylation factor 1 (ARF1), mRNA [NM_001162544]	100302302	NM_001162544		Oar.13173
A_70_P071926	0.0111597	2.51815	up	30.6192	6.01914	4.46386	3.13149	45.6279	18.2111	28.0186	6.70424	5.52167	5.8315	4.92439	3.91415	4.55305	3.20437	3.14633	3.04378	FE035432		C0009483I11.P1KM13F KN511 Ovis aries abomasal mucosa (gastric fold) from Teladorsagia infected sheep Ovis aries cDNA clone C0009483I11 5', mRNA sequence [FE035432]				Oar.17225
A_70_P021726	3.97928e-05	2.6099	up	3360.85	1069.78	11.6416	10.2576	3195.32	3434.34	3452.9	1162.63	985.581	1061.13	11.5631	11.6884	11.6733	10.3737	10.1877	10.2115	XM_004017337		020731OSTA161063HT OSTA Ovis aries cDNA, mRNA sequence [EE854545]		XM_004017337		Oar.6366
A_70_P010436	0.000875058	6.60623	up	62.562	5.73544	5.51337	2.78955	52.1205	66.1644	69.4011	7.20632	5	5	5.16424	5.62181	5.75407	3.28505	2.55182	2.53178	XM_004006842		sh2P0016B16_F.ab1 adult sheep fracture callus 7d Ovis aries cDNA, mRNA sequence [DY495476]		XM_004006842		Oar.3837
A_70_P039361	5.02802e-08	11.9094	up	91.8075	5	6.11351	2.53948	89.0766	95.8516	90.4942	5	5	5	6.05164	6.16729	6.12159	2.53484	2.55182	2.53178	NM_001009254	SCD	Ovis aries stearoyl-CoA desaturase (delta-9-desaturase) (SCD), mRNA [NM_001009254]	443185	NM_001009254		Oar.610
A_70_P006306	0.00901788	3.39202	up	953.538	201.588	9.64875	7.88661	751.449	1086.23	1022.94	330.69	151.356	122.718	9.36135	9.84102	9.74389	8.52585	7.77515	7.35883	GT874781		UMC-ocld13n_0A01-008-g09 NOVALUE ocld13n Ovis aries cDNA 3', mRNA sequence [GT874781]				Oar.23001
A_70_P006041	0.00110317	3.91356	up	223.591	33.5131	7.40105	5.43256	162.891	243.048	264.833	45.541	25.6457	29.3527	7.0342	7.51593	7.65302	5.71313	5.31208	5.27249	CF116483		ad314.z2 ad adult sheep skin library Ovis aries cDNA, mRNA sequence [CF116483]				Oar.6128
A_70_P008946	0.0229829	2.12001	up	89.499	25.8444	6.07585	4.99178	93.8093	87.6393	87.0485	40.077	20.3889	17.0673	6.13062	6.0292	6.06773	5.51381	4.98905	4.47249	EE830869		020605ONLN153055HT ONLN Ovis aries cDNA, mRNA sequence [EE830869]				Oar.12424
A_70_P069801	0.00714164	2.98253	up	309.5	67.0015	7.91482	6.33828	256.654	327.094	344.753	107.758	40.5937	52.6531	7.72843	7.96489	8.05114	6.92247	5.96576	6.12662	EE793245		020709OMLT1011032HT OMLT Ovis aries cDNA, mRNA sequence [EE793245]				Oar.6258
A_70_P040206	0.00426569	2.97116	up	2775.45	775.632	11.3414	9.77033	2745.49	2746.84	2834.04	1118.69	591.67	616.535	11.3503	11.3164	11.3574	10.307	9.50677	9.4972	XM_004010096	SCARB2	PREDICTED: Ovis aries scavenger receptor class B, member 2 (SCARB2), mRNA [XM_004010096]	101105502	XM_004010096
A_70_P070326	0.0178469	8.9379	up	630.49	51.5814	8.99704	5.83711	488.763	686.48	716.227	15.4947	66.8817	72.3676	8.70378	9.11045	9.1769	4.23551	6.6655	6.61031	XM_004002724		sh3P0008K14_F.ab1 adult sheep fracture callus 10d Ovis aries cDNA, mRNA sequence [DY508177]		XM_004002724		Oar.9214
A_70_P004261	0.000900881	2.68706	up	367.783	84.072	8.17821	6.75218	309.252	405.113	388.986	114.492	62.4626	75.2614	7.99622	8.29461	8.24382	7.01033	6.57351	6.67271	XM_004014293		020605ONLN061008HT ONLN Ovis aries cDNA, mRNA sequence [EE825383]		XM_004014293		Oar.7328
A_70_P041941	0.000132661	2.49458	up	800.273	215.066	9.39262	8.07382	734.754	864.141	801.924	267.733	186.386	191.08	9.33526	9.48609	9.35651	8.22068	8.04606	7.95474	EE835688		021030OOCX019039HT OOCX Ovis aries cDNA, mRNA sequence [EE835688]				Oar.7712
A_70_P069736	7.50805e-06	15.7277	up	122.161	5	6.51471	2.53948	99.4181	130.758	136.307	5	5	5	6.25287	6.6045	6.68676	2.53484	2.55182	2.53178	EE812935		010914ONDC062092HT ONDC Ovis aries cDNA, mRNA sequence [EE812935]				Oar.6245
A_70_P043486	0.000203066	4.09757	up	33.0698	5	4.57425	2.53948	33.5081	31.7886	33.9127	5	5	5	4.2708	4.6588	4.79313	2.53484	2.55182	2.53178	CU651702		CU651702 ovine foetal ovary tissues (Prophase I meiosis) -M (ocaj) Ovis aries cDNA clone ocaj0006.n.10, mRNA sequence [CU651702]				Oar.6462
A_70_P052496	0.00668062	2.47977	up	20.9104	5	3.84968	2.53948	34.7961	14.8556	13.0796	5	5	5	4.35479	3.63804	3.55622	2.53484	2.55182	2.53178	XM_004007584		020605ONLN064018HT ONLN Ovis aries cDNA, mRNA sequence [EE822814]		XM_004007584		Oar.9325
A_70_P009816	0.000320489	4.38671	up	38.8285	5.28458	4.84615	2.71301	41.7121	36.0626	38.7107	5.85374	5	5	4.74401	4.81728	4.97716	3.05543	2.55182	2.53178	EE831083		020605ONLN114015HT ONLN Ovis aries cDNA, mRNA sequence [EE831083]				Oar.8066
A_70_P001536	0.0180269	4.22943	up	8541.21	2092.97	13.0727	10.9922	6514.75	9432.67	9676.22	3655.75	1311.01	1312.15	12.6696	13.2511	13.2973	11.9887	10.5242	10.4638	XM_004020019		UMC-ocld16_0A01-001-e05 Day 16 corpus luteum ocld16 Ovis aries cDNA 3', mRNA sequence [GT875915]		XM_004020019		Oar.13019
A_70_P017416	0.0326473	2.46275	up	29.588	7.4646	4.44481	3.14454	35.7642	26.8969	26.1028	11.9788	5	5.41503	4.42371	4.44916	4.46155	3.91939	2.55182	2.96241	EE825519		020605ONLN056007HT ONLN Ovis aries cDNA, mRNA sequence [EE825519]				Oar.8378
A_70_P052416	0.0490565	3.38643	up	884.861	214.298	9.52504	7.76527	1112.21	771.563	770.806	436.452	100.922	105.519	9.98794	9.2912	9.29598	8.93475	7.23234	7.12873	XM_004003551		sh3P0014H12_F.ab1 adult sheep fracture callus 10d Ovis aries cDNA, mRNA sequence [DY510115]		XM_004003551		Oar.9308
A_70_P055186	0.0419475	2.53707	up	779.115	209.91	9.29579	7.95263	1084.27	601.529	651.551	339.906	149.995	139.829	9.94869	8.91125	9.02744	8.56843	7.76395	7.52552	EE859774		020731OSTA129059HT OSTA Ovis aries cDNA, mRNA sequence [EE859774]				Oar.10484
A_70_P004041	0.00104504	2.49514	up	20.6673	5	3.8586	2.53948	31.107	14.2236	16.6712	5	5	5	4.10694	3.57417	3.89468	2.53484	2.55182	2.53178	FE021409		C0009253M13.P1KAM13F KN511 Ovis aries rectum and large colon from E. coli challenged and unchallenged animals Ovis aries cDNA clone C0009253M13 5', mRNA sequence [FE021409]				Oar.16387
A_70_P005856	0.00203067	3.01035	up	56.5881	10.1255	5.39613	3.8062	55.4898	53.8305	60.4439	9.57459	12.063	8.73887	5.28796	5.34617	5.55425	3.63994	4.21834	3.56031
A_70_P007271	0.0482278	2.62765	up	90.5839	21.0853	6.08672	4.69294	81.5348	92.4631	97.7539	28.4352	25.0193	9.8015	5.91483	6.11916	6.22616	5.07209	5.28072	3.72601	CU655240		CU655240 ovine foetal ovary tissues (Prophase I meiosis) -M (ocaj) Ovis aries cDNA clone ocaj0007.b.21, mRNA sequence [CU655240]				Oar.14857
A_70_P040646	0.0135531	3.02179	up	36.3129	7.09277	4.73797	3.14257	39.2143	36.7492	32.9753	11.0572	5.22112	5	4.61434	4.83947	4.7601	3.81859	3.07733	2.53178	EE828924		020605ONLN055076HT ONLN Ovis aries cDNA, mRNA sequence [EE828924]				Oar.12014
A_70_P047386	0.0427441	2.33257	up	1227.59	402.197	10.0414	8.81949	966.483	1328.16	1388.13	687.609	250.468	268.514	9.76498	10.1429	10.2163	9.60471	8.43675	8.41702	XM_004014432		020605ONLN019005HT ONLN Ovis aries cDNA, mRNA sequence [EE823132]		XM_004014432		Oar.8658
A_70_P002286	0.0485845	2.72614	up	876.068	251.32	9.52494	8.07808	686.655	973.772	967.777	476.242	135.92	141.799	9.23701	9.67235	9.66547	9.06795	7.62012	7.54618	XM_004014773		UMC-oend13p_0A01-009-a04 NOVALUE oend13p Ovis aries cDNA 3', mRNA sequence [GT880407]		XM_004014773		Oar.15087
A_70_P053051	0.0419743	2.14103	up	95.2846	27.0993	6.12772	5.02941	73.7211	99.442	112.691	43.8828	18.581	18.8342	5.75265	6.21691	6.41358	5.64347	4.85617	4.5886	EE822840		020605ONLN144004HT ONLN Ovis aries cDNA, mRNA sequence [EE822840]				Oar.6837
A_70_P037631	0.0196617	2.55243	up	33.0901	7.66405	4.59369	3.24181	35.4686	33.7118	30.09	9.03185	5	8.96031	4.4033	4.73303	4.64473	3.57154	2.55182	3.60209	EE826480		020605ONLN127042HT ONLN Ovis aries cDNA, mRNA sequence [EE826480]				Oar.11216
A_70_P050261	0.0199987	2.06411	up	20.1219	5.51628	3.80125	2.75572	31.8796	14.501	13.985	5	5	6.54885	4.16212	3.59873	3.64288	2.53484	2.55182	3.18051	XM_004014516	LOC100037675	PREDICTED: Ovis aries transient receptor potential cation channel subfamily C member 4 associated protein, transcript variant 1 (LOC100037675), mRNA [XM_004014516]	100037675	XM_004014516
A_70_P038271	0.00925568	2.25403	up	113.541	28.3968	6.37473	5.20222	82.0459	124.613	133.966	36.5414	21.6467	27.0024	5.92679	6.53708	6.66032	5.40279	5.06145	5.14243			Rep: LOC353245 protein - Bos taurus (Bovine), partial (62%) [TC62939]
A_70_P048581	0.000908617	2.01721	up	128.849	36.8195	6.61744	5.60508	139.837	123.607	123.102	43.3731	34.1483	32.9369	6.7844	6.5236	6.54433	5.62826	5.72778	5.45921	EE850000		020829OSI1010027HT OSI Ovis aries cDNA, mRNA sequence [EE850000]				Oar.10171
A_70_P029551	0.0209661	2.2496	up	311.564	87.6305	7.91052	6.74084	233.274	351.225	350.191	138.773	57.425	66.6934	7.56715	8.08116	8.08324	7.27281	6.4574	6.49232	GT882519		UMC-omix4_0A01-002-a10 NOVALUE omix4 Ovis aries cDNA 3', mRNA sequence [GT882519]				Oar.5514
A_70_P017381	0.0113955	4.38845	up	63.1465	9.0817	5.5651	3.43138	69.4775	62.1319	57.8299	14.7068	7.53828	5	5.66191	5.53636	5.49702	4.16515	3.59722	2.53178	DY494244		sh2P0012D01_F.ab1 adult sheep fracture callus 7d Ovis aries cDNA, mRNA sequence [DY494244]				Oar.8371
A_70_P024517	0.00484012	6.55843	up	88.6035	8.61011	6.04964	3.33629	77.1759	97.8274	90.8071	14.5966	6.23375	5	5.82966	6.19143	6.12784	4.15043	3.32667	2.53178	XM_004006850	CDKN1B	020605OCS411027046HT OCS4 Ovis aries cDNA, mRNA sequence [EE755629]	100127219	XM_004006850		Oar.5960
A_70_P070786	0.0480297	19.5894	up	25798	2520.59	14.6379	10.3459	20492.2	28525.7	28376.1	142.818	3701.67	3717.27	14.2765	14.828	14.8092	7.31902	11.8778	11.8408	XM_004008130		010710OASA026036HT OASA Ovis aries cDNA 5', mRNA sequence [GO692337]		XM_004008130		Oar.10722
A_70_P015016	0.00794578	6.1528	up	92.3746	9.71259	6.10796	3.48671	79.9662	99.1778	97.9798	16.5662	7.57161	5	5.88064	6.21229	6.23094	4.32442	3.60395	2.53178	XM_004002439	ANP32E	PREDICTED: Ovis aries acidic (leucine-rich) nuclear phosphoprotein 32 family, member E, transcript variant 1 (ANP32E), mRNA [XM_004002439]	101102602	XM_004002439
A_70_P056456	0.00452282	2.76884	up	1683.5	469.688	10.5673	9.09801	1685.43	1637.6	1727.47	687.845	345.771	375.448	10.594	10.5139	10.594	9.60582	8.83782	8.85039	EE843072		010914OSAB049096HT OSAB Ovis aries cDNA, mRNA sequence [EE843072]				Oar.12746
A_70_P022716	0.0247144	2.34517	up	23.6634	5.76345	4.02252	2.79282	25.1686	23.4962	22.3255	7.29035	5	5	3.53342	4.2746	4.25954	3.29488	2.55182	2.53178	XM_004010823		010914OSAA030009HT OSAA Ovis aries cDNA, mRNA sequence [EE839299]		XM_004010823		Oar.12572
A_70_P024961	0.0254577	7.45727	up	1324.93	151.365	10.1779	7.27925	1242.98	1371.78	1360.02	42.8479	212.403	198.844	10.1416	10.2087	10.1834	5.61539	8.2082	8.01416	EE746974		020502OAPP1022095HT OAPP Ovis aries cDNA, mRNA sequence [EE746974]				Oar.9811
A_70_P069576	0.0045247	2.88062	up	777.285	184.503	9.33768	7.8113	852.941	759.075	719.84	277.494	142.249	133.766	9.56732	9.26341	9.18231	8.27099	7.68846	7.47446	EE750578		020502OAPP1022046HT OAPP Ovis aries cDNA, mRNA sequence [EE750578]				Oar.6211
A_70_P010536	0.00850536	3.46789	up	2859.75	681.185	11.3611	9.56705	3399.14	2537.55	2642.58	1077.63	469.789	496.136	11.6551	11.1826	11.2456	10.2494	9.23701	9.21475	XM_004019132		020731OCS411031046HT OCS4 Ovis aries cDNA, mRNA sequence [EE754906]		XM_004019132		Oar.10523
A_70_P039281	1.14601e-05	9.8286	up	8834.27	789.276	13.1188	9.82177	9117.99	8399.18	8985.65	675.908	798.994	892.927	13.1421	13.072	13.1421	9.58386	9.90621	9.97523	NM_001009301	CATHL3	Ovis aries BAC7.5 protein (CATHL3), mRNA [NM_001009301]	443311	NM_001009301		Oar.409
A_70_P049431	0.0162831	4.24586	up	3615.57	713.899	11.6782	9.59216	2155.62	4268.33	4422.77	402.55	883.241	855.906	10.9705	12.0117	12.0524	8.82564	10.0378	9.91308
A_70_P068541	0.00752441	2.67975	up	25.9159	5.88504	4.23434	2.81224	32.8309	25.5913	19.3255	7.65511	5	5	4.23377	4.38884	4.08042	3.35314	2.55182	2.53178	EE786251		020502OMGB21007028HT OMGB2 Ovis aries cDNA, mRNA sequence [EE786251]				Oar.4875
A_70_P048666	0.000661213	2.7208	up	5165	1696.01	12.3034	10.8593	4520.37	5247.34	5727.3	1878.86	1617.37	1591.79	12.0947	12.3519	12.4636	11.0612	10.8	10.7169	XM_004018787		010914OSTA046043HT OSTA Ovis aries cDNA, mRNA sequence [EE865182]		XM_004018787		Oar.10189
A_70_P037686	0.0131367	2.84455	up	118.052	23.1942	6.41444	4.90624	80.6238	134.408	139.123	30.2398	22.8081	16.5349	5.8928	6.64432	6.70619	5.15415	5.13768	4.42688
A_70_P048191	0.0479633	5.06248	up	70.2383	12.4165	5.70351	3.36367	61.1373	73.9127	75.6649	27.2494	5	5	5.47025	5.77413	5.86615	5.00741	2.55182	2.53178	XM_004004514	LOC100101231	PREDICTED: Ovis aries collagen type III alpha 1 (LOC100101231), mRNA [XM_004004514]	100101231	XM_004004514
A_70_P004861	0.0185372	4.42613	up	112.022	16.8467	6.40776	4.26171	113.554	111.374	111.139	29.9604	13.8388	6.74076	6.45401	6.37869	6.39057	5.14243	4.41802	3.22469	EE753465		020502OCSI1007073HT OCS1 Ovis aries cDNA, mRNA sequence [EE753465]				Oar.9504
A_70_P019071	0.000342056	2.26318	up	114.236	29.2934	6.43389	5.25554	110.434	113.961	118.313	37.6635	24.025	26.1917	6.4097	6.41396	6.47802	5.44253	5.22967	5.09442
A_70_P046601	0.0103857	3.11987	up	1381.79	308.996	10.1855	8.54397	1894.38	1177.91	1073.07	440.434	236.708	249.846	10.7739	9.96503	9.81742	8.95028	8.36881	8.31281	FE021913		C0009254I03.P1KAM13F KN511 Ovis aries abomasal mucosa (gastric fold) from (Teladorsagia) uninfected sheep Ovis aries cDNA clone C0009254I03 5', mRNA sequence [FE021913]				Oar.7604
A_70_P068046	0.00296788	2.34781	up	100.436	24.8778	6.24143	5.01011	118.638	100.059	82.6127	31.7783	18.146	24.709	6.51389	6.22391	5.9865	5.211	4.81387	5.00547	XM_004020967	CLDN3	020502OAPP1009020HT OAPP Ovis aries cDNA, mRNA sequence [EE750334]	780476	XM_004020967		Oar.4748
A_70_P006381	0.0195328	2.11312	up	20.829	5.66777	3.86711	2.78774	31.8575	15.4259	15.2037	5	5	7.0033	4.1606	3.68184	3.75889	2.53484	2.55182	3.27655	EE780135		020709OMGB11030022HT OMGB1 Ovis aries cDNA, mRNA sequence [EE780135]				Oar.11629
A_70_P059127	0.0019585	2.21747	up	2078.88	737.868	10.8875	9.73856	1805.36	2097.19	2334.09	884.694	614.392	714.517	10.7057	10.9045	11.0523	9.97284	9.55294	9.68991	GT643720	RAC1	UMC-od35pl_0A01-003-d12 Day 35 placenta od35pl Ovis aries cDNA 3', mRNA sequence [GT643720]	100101233			Oar.4580
A_70_P050356	0.00230331	2.90986	up	2166.43	587.737	10.9571	9.4161	2066.23	2105.97	2327.08	815.009	480.909	467.293	10.9117	10.9117	11.0477	9.84649	9.26554	9.13627	XM_004008195	LOC101113583	PREDICTED: Ovis aries lanosterol 14-alpha demethylase-like (LOC101113583), mRNA [XM_004008195]	101113583	XM_004008195
A_70_P065621	0.0149727	2.01938	up	7064.94	3348.32	12.7772	11.7633	5951.26	7297.53	7946.03	4180.94	2884.96	2979.07	12.516	12.8493	12.9662	12.1793	11.5529	11.5577	XM_004003645		010914OSTA062044HT OSTA Ovis aries cDNA, mRNA sequence [EE860179]		XM_004003645		Oar.10446
A_70_P041756	0.00690532	3.38506	up	297.956	52.8614	7.80759	6.04841	190.838	364.441	338.589	77.9927	40.8295	39.762	7.26609	8.13338	8.0233	6.44329	5.9727	5.72923	EE824865	ECE1	020605ONLN038017HT ONLN Ovis aries cDNA, mRNA sequence [EE824865]	443125			Oar.780
A_70_P054951	0.00807041	2.94065	up	263.903	56.0267	7.64832	6.09219	199.585	295.746	296.378	88.9243	38.9173	40.2386	7.32436	7.80786	7.81275	6.63171	5.90054	5.74432	EE841439		010914OSAB049050HT OSAB Ovis aries cDNA, mRNA sequence [EE841439]				Oar.11111
A_70_P051176	0.00303862	2.43926	up	381.802	98.1053	8.23683	6.95039	322.94	388.915	433.552	140.361	76.4641	77.4904	8.0676	8.24194	8.40095	7.29261	6.85063	6.70791	NM_001009808	IL1A	Ovis aries interleukin 1, alpha (IL1A), mRNA [NM_001009808]	443404	NM_001009808		Oar.433
A_70_P060521	8.1035e-05	2.82068	up	493.294	109.738	8.63218	7.13614	446.886	513.258	519.739	133.418	83.0764	112.718	8.56843	8.64626	8.68187	7.21234	6.96666	7.22942	EE781357		020502OMGB11033016HT OMGB1 Ovis aries cDNA, mRNA sequence [EE781357]				Oar.6557
A_70_P007296	0.0090701	2.63864	up	30.4101	6.6758	4.48176	3.08197	35.5515	28.8617	26.8173	6.27139	5	8.75601	4.40725	4.54172	4.49631	3.13094	2.55182	3.56315	EE753425		020502OCSI1010023HT OCS1 Ovis aries cDNA, mRNA sequence [EE753425]				Oar.14862
A_70_P025531	0.00119668	2.64836	up	169.455	36.654	7.00103	5.59592	197.363	169.059	141.944	42.9096	32.2238	34.8286	7.31024	6.9568	6.73604	5.61747	5.64451	5.52579	FE022581		C0009255H13.P1KAM13F KN511 Ovis aries efferent gastric lymph from Teladorsagia infected sheep Ovis aries cDNA clone C0009255H13 5', mRNA sequence [FE022581]				Oar.16463
A_70_P049036	0.00397072	2.07355	up	963.105	327.399	9.69223	8.64013	1032.17	921.726	935.414	437.973	265.297	278.927	9.87313	9.58915	9.6144	8.94168	8.51118	8.46752	XM_004008370	LMBR1	PREDICTED: Ovis aries limb region 1 homolog (mouse) (LMBR1), mRNA [XM_004008370]	101117926	XM_004008370
A_70_P033091	0.00133756	4.35647	up	269.854	35.4292	7.68245	5.55929	199.92	312.935	296.708	30.558	33.9771	41.7526	7.32857	7.90473	7.81404	5.16745	5.71892	5.79149	EE757910		020605OCS411025006HT OCS4 Ovis aries cDNA, mRNA sequence [EE757910]				Oar.7833
A_70_P020256	0.0162911	2.72807	up	27.5237	5.96758	4.27288	2.82499	29.9006	20.6419	32.0286	7.90274	5	5	4.00498	4.08919	4.72446	3.39139	2.55182	2.53178	EE813810		020731ONDC284009HT ONDC Ovis aries cDNA, mRNA sequence [EE813810]				Oar.11528
A_70_P029601	0.00714191	2.57249	up	123.718	28.8328	6.53052	5.16736	99.9923	143.041	128.12	43.3111	19.9186	23.2686	6.26232	6.72929	6.59995	5.62728	4.95435	4.92044	NM_001161889	RPA1	Ovis aries replication protein A1, 70kDa (RPA1), mRNA [NM_001161889]	100302100	NM_001161889		Oar.5527
A_70_P037486	0.00120582	2.17581	up	176.883	47.6056	7.07651	5.95496	160.35	177.331	192.968	60.3807	43.0815	39.3548	7.00698	7.03627	7.18626	6.11401	6.04251	5.70835	XM_004006150		010716ONDC047076HT ONDC Ovis aries cDNA, mRNA sequence [EE806254]		XM_004006150		Oar.11186
A_70_P057626	0.0496732	2.13019	up	491.246	163.386	8.6286	7.53762	456.936	510.904	505.899	288.61	92.9328	108.615	8.60678	8.63882	8.64019	8.32067	7.11719	7.17498	XM_004020735	NAA60	PREDICTED: Ovis aries N(alpha)-acetyltransferase 60, NatF catalytic subunit (NAA60), mRNA [XM_004020735]	101120793	XM_004020735
A_70_P069841	8.3515e-05	2.42901	up	480.263	122.667	8.59136	7.311	424.033	482.436	534.319	140.134	103.76	124.106	8.49024	8.55397	8.72988	7.28983	7.26831	7.37484	EE756983		020731OCS411042013HT OCS4 Ovis aries cDNA, mRNA sequence [EE756983]				Oar.9116
A_70_P048616	0.00202169	3.34166	up	116.748	20.7129	6.45106	4.71049	105.067	137.696	107.481	29.2759	13.3672	19.4956	6.3326	6.67219	6.34837	5.11151	4.36749	4.65248	EE751155		020502OAPP1017060HT OAPP Ovis aries cDNA, mRNA sequence [EE751155]				Oar.10179
A_70_P010346	0.0108215	4.79585	up	3195.87	597.639	11.5505	9.28867	3478.69	3009.44	3099.47	1102.83	337.246	352.843	11.6994	11.4634	11.4886	10.2825	8.80878	8.77475
A_70_P027176	0.00346498	2.35052	up	68.6151	16.7756	5.67903	4.44605	69.4854	77.0796	59.2804	18.5122	11.2409	20.5736	5.66282	5.84477	5.52948	4.48533	4.12166	4.73116			Rep: Nodule-specific cysteine-rich peptide 228 - Medicago truncatula (Barrel medic), partial (27%) [TC58396]
A_70_P065866	0.00013964	4.28801	up	33.5386	5	4.63979	2.53948	45.3548	30.2953	24.9658	5	5	5	4.91167	4.60044	4.40725	2.53484	2.55182	2.53178	EE769541		020605OFLV1008091HT OFLV Ovis aries cDNA, mRNA sequence [EE769541]				Oar.10498
A_70_P050772	0.049798	4.85303	up	66.5874	12.2536	5.63572	3.35683	61.0437	72.8715	65.8471	26.7608	5	5	5.4685	5.75699	5.68168	4.98691	2.55182	2.53178	DY510984		sh3P0017B08_F.ab1 adult sheep fracture callus 10d Ovis aries cDNA, mRNA sequence [DY510984]				Oar.13808
A_70_P041631	0.0310679	4.76917	up	139.655	22.5593	6.70537	4.45163	119.656	152.375	146.935	48.8928	8.7159	10.0692	6.52435	6.81001	6.78175	5.82211	3.76529	3.7675	NM_001278565	KDR	Ovis aries vascular endothelial growth factor receptor-2 (KDR), mRNA [NM_001278565]	443087	NM_001278565
A_70_P051317	0.0111399	2.30035	up	70.8286	16.9146	5.70665	4.5048	59.7176	76.0941	76.6741	14.4332	19.3428	16.9678	5.41404	5.82031	5.8856	4.13445	4.91239	4.46755	NM_001009479	NPPC	Ovis aries natriuretic peptide C (NPPC), mRNA [NM_001009479]	493773	NM_001009479		Oar.3302
A_70_P019806	0.00732446	3.32875	up	125.612	22.9942	6.53617	4.80118	96.5329	132.15	148.152	35.7314	13.3119	19.9392	6.19488	6.61846	6.79515	5.36159	4.35981	4.68215	EE789882		020605OML22016034HT OML2 Ovis aries cDNA, mRNA sequence [EE789882]				Oar.10682
A_70_P051002	0.00850366	2.27782	up	544.759	150.623	8.7648	7.57714	683.267	471.301	479.71	191.702	120.409	139.759	9.2292	8.51913	8.54606	7.73722	7.46974	7.52447	NM_001009376	ALB	Ovis aries albumin (ALB), mRNA [NM_001009376]	443393	NM_001009376		Oar.449
A_70_P029921	0.00917364	2.21164	up	20.7515	5.15929	3.8378	2.69269	28.2767	21.5337	12.4441	5.47787	5	5	3.86078	4.15464	3.49798	2.99447	2.55182	2.53178	NM_001009394	LPL	Ovis aries lipoprotein lipase (LPL), mRNA [NM_001009394]	443408	NM_001009394		Oar.459
A_70_P042386	0.018374	3.7508	up	2972.53	713.61	11.4453	9.53809	3087.88	2958.86	2870.84	1304.11	408.372	428.349	11.5192	11.4332	11.3835	10.5268	9.05252	9.03496	XM_004015559		020605ONLN139060HT ONLN Ovis aries cDNA, mRNA sequence [EE824617]		XM_004015559		Oar.7802
A_70_P038611	0.026972	2.06467	up	370.891	118.699	8.20545	7.15954	373.618	343.133	395.922	192.84	80.0357	83.2213	8.28788	8.04606	8.28242	7.74849	6.91655	6.81359	XM_004004606		UMC-oend13n_0A01-003-d10 Day 13 (non-pregnant) endometrium oend13n Ovis aries cDNA 3', mRNA sequence [GT879049]		XM_004004606		Oar.5018
A_70_P035971	0.00963365	2.23537	up	127.461	34.534	6.59759	5.43708	125.955	128.064	128.364	51.951	25.957	25.6941	6.61203	6.57799	6.60275	5.91173	5.33118	5.06833	DY517860		sh3P0039C13_F.ab1 adult sheep fracture callus 10d Ovis aries cDNA, mRNA sequence [DY517860]				Oar.4364
A_70_P056811	0.000230357	3.93936	up	31.0426	5	4.51744	2.53948	41.7449	22.5367	28.8461	5	5	5	4.74477	4.21568	4.59187	2.53484	2.55182	2.53178	NM_001009763	LEPR	Ovis aries leptin receptor (LEPR), mRNA [NM_001009763]	443264	NM_001009763		Oar.532
A_70_P061536	0.00198103	2.27558	up	81.0372	19.86	5.90653	4.72029	68.5524	80.2465	94.3128	21.0976	16.4026	22.0798	5.64162	5.90212	6.17584	4.67696	4.64784	4.83606	GT879575	LOC780507	UMC-oend13n_0A01-009-d02 Day 13 (non-pregnant) endometrium oend13n Ovis aries cDNA 3', mRNA sequence [GT879575]	780507			Oar.5278
A_70_P027856	0.0124013	2.27191	up	65.5056	17.2642	5.6175	4.43359	63.1229	63.4027	69.9913	26.1741	11.0769	14.5416	5.51994	5.56582	5.76674	4.95187	4.09613	4.25277	GT642640		UMC-od20pl_0A01-003-e02 Day 20 placenta od20pl Ovis aries cDNA 3', mRNA sequence [GT642640]				Oar.5411
A_70_P049151	0.0220418	14.426	up	2924.23	202.377	11.3706	7.52	2600.49	4024.52	2147.67	39.4626	246.698	320.97	11.2577	11.9312	10.9228	5.49122	8.41702	8.65175	XM_004014315	LOC101106865	PREDICTED: Ovis aries dihydrodiol dehydrogenase 3-like (LOC101106865), mRNA [XM_004014315]	101106865	XM_004014315
A_70_P028746	0.000142301	2.06591	up	17.8142	5	3.58626	2.53948	26.1968	15.3443	11.9015	5	5	5	3.64354	3.67465	3.44059	2.53484	2.55182	2.53178	DY495666		sh2P0016K18_F.ab1 adult sheep fracture callus 7d Ovis aries cDNA, mRNA sequence [DY495666]				Oar.8479
A_70_P056961	0.0487048	2.38095	up	84.256	23.3345	5.98714	4.7356	97.4525	76.1853	79.1301	42.0996	13.8522	14.0518	6.21229	5.82367	5.92547	5.58866	4.41891	4.19924	XM_004003369		UMC-omix4_0A01-003-d05 Day 10 corpus luteum omix4 Ovis aries cDNA 3', mRNA sequence [GT882610]		XM_004003369		Oar.6993
A_70_P050071	0.0406792	2.40703	up	44.2945	11.3939	5.05268	3.78543	55.6849	39.4163	37.7823	19.2912	5.52072	9.36976	5.29286	4.92291	4.94228	4.54303	3.14556	3.6677	GT642993		UMC-od20pl_0A01-008-a12 NOVALUE od20pl Ovis aries cDNA 3', mRNA sequence [GT642993]				Oar.3382
A_70_P022311	0.0471428	3.81394	up	47.9595	9.82491	5.14619	3.2149	45.8748	48.8678	49.1359	19.4747	5	5	4.93718	5.22067	5.28072	4.56112	2.55182	2.53178	XM_004021877	IKKBETA	PREDICTED: Ovis aries IKB kinase beta (IKKBETA), mRNA [XM_004021877]	780484	XM_004021877
A_70_P040806	0.0241173	3.01545	up	32.6949	6.98404	4.55759	2.96521	33.7564	36.0664	28.2621	10.9521	5	5	4.28642	4.81795	4.56839	3.81205	2.55182	2.53178	XM_004015749		010914ONDC131080HT ONDC Ovis aries cDNA, mRNA sequence [EE819322]		XM_004015749		Oar.12049
A_70_P039551	0.00038432	2.09914	up	157.232	43.6042	6.90336	5.83357	161.372	162.034	148.289	53.6204	33.671	43.5211	7.02048	6.89346	6.79615	5.9495	5.70146	5.84975	NM_001009266	POMC	Ovis aries proopiomelanocortin (POMC), mRNA [NM_001009266]	443212	NM_001009266		Oar.508
A_70_P043416	0.00394943	2.60984	up	2817.29	887.071	11.3569	9.97294	2603.01	2885.3	2963.57	1205.37	703.662	752.18	11.2592	11.3915	11.42	10.4256	9.73863	9.75457	CF117835		fp920.z2 fp 73-75d fetal sheep skin library Ovis aries cDNA, mRNA sequence [CF117835]				Oar.6448
A_70_P062171	0.0453398	4.3197	up	56.5675	10.652	5.38155	3.27062	53.0612	60.6633	55.9781	21.9561	5	5	5.19822	5.50354	5.44289	4.72826	2.55182	2.53178	EE827921		020605ONLN003017HT ONLN Ovis aries cDNA, mRNA sequence [EE827921]				Oar.10128
A_70_P059323	0.00571663	5.3191	up	188.516	23.8324	7.16577	4.75459	161.435	219.307	184.806	42.4779	11.4724	17.5469	7.0213	7.35883	7.11719	5.60145	4.15388	4.50845	NM_001185017	CLDN4	Ovis aries claudin 4 (CLDN4), mRNA [NM_001185017]	780477	NM_001185017		Oar.4625
A_70_P067311	0.0195545	2.11317	up	24.737	6.3121	4.15754	3.07813	32.4497	19.3729	22.3884	7.34865	6.58766	5	4.20936	4.00042	4.26282	3.30189	3.40072	2.53178	GW997044		U_TL-090730_DO_K2_plate1k08.b1 cDNA library from sheep prenatal mammary gland Ovis aries cDNA, mRNA sequence [GW997044]				Oar.4138
A_70_P068811	0.0427319	2.30346	up	270.847	80.447	7.72245	6.51865	254.96	289.885	267.696	143.83	48.9229	48.588	7.71515	7.78257	7.66964	7.32857	6.21633	6.01104	XM_004014456		020605ONLN017068HT ONLN Ovis aries cDNA, mRNA sequence [EE832527]		XM_004014456		Oar.2859
A_70_P035626	0.0263437	4.06964	up	48.1473	7.76412	5.06641	3.04151	36.3277	51.3841	56.73	13.2924	5	5	4.4512	5.28674	5.4613	4.04094	2.55182	2.53178	GT873795		UMC-oaliver_0A01-001-e07 Adult liver oaliver Ovis aries cDNA 3', mRNA sequence [GT873795]				Oar.4285
A_70_P064121	0.0466266	3.84165	up	48.7571	9.60369	5.13962	3.19789	42.1747	53.7781	50.3186	18.8111	5	5	4.76436	5.34346	5.31103	4.51007	2.55182	2.53178	EE869093		030512OT1F1024080HT OT1F Ovis aries cDNA, mRNA sequence [EE869093]				Oar.12105
A_70_P042321	0.00424777	7.99377	up	273.534	23.6522	7.71202	4.71314	215.458	301.783	303.362	44.5447	13.9845	12.4274	7.4414	7.84308	7.85157	5.67408	4.43192	4.03342	EE847373		030729OSCA3022077HT OSCA Ovis aries cDNA, mRNA sequence [EE847373]				Oar.7789
A_70_P046586	0.0155975	2.48611	up	890.353	255.592	9.55302	8.23913	724.496	941.263	1005.3	405.732	182.625	178.419	9.31796	9.62635	9.71475	8.83649	8.01918	7.86171	DQ239618	FBXL5	Ovis aries clone TO-UP-H16-2 mRNA sequence. [DQ239618]	101106171			Oar.7601
A_70_P018941	0.000232965	2.34677	up	29361.4	13222.3	14.8803	13.6496	31175.5	29553.8	27354.8	11358.6	12948.3	15359.9	14.9805	14.9043	14.756	13.5828	13.5711	13.7949	XM_004019830	APLP2	PREDICTED: Ovis aries amyloid beta (A4) precursor-like protein 2 (APLP2), mRNA [XM_004019830]	101119774	XM_004019830
A_70_P049541	0.000517187	7.34793	up	320.96	26.2672	7.95429	5.07696	409.816	285.104	267.959	35.6159	20.3852	22.8005	8.43607	7.75529	7.67152	5.35833	4.98849	4.88405	CU638215		CU638215 ovine foetal ovary tissues (Prophase I meiosis) -M (ocaj) Ovis aries cDNA clone ocaj0003.k.12 5', mRNA sequence [CU638215]				Oar.9332
A_70_P021386	0.000790108	2.17488	up	885.836	277.507	9.54835	8.42741	742.944	948.011	966.552	298.784	276.526	257.211	9.34617	9.63475	9.66412	8.36881	8.56406	8.34936	GT874287		UMC-ocld13n_0A01-002-h03 Day 13 (non-pregnant) corpus luteum ocld13n Ovis aries cDNA 3', mRNA sequence [GT874287]				Oar.4493
A_70_P052041	0.0335348	2.14228	up	729.04	239.87	9.23083	8.13168	604.007	758.534	824.58	392.966	155.673	170.971	9.03189	9.26049	9.40012	8.78874	7.8107	7.79561	XM_004003082		020605ONLN055048HT ONLN Ovis aries cDNA, mRNA sequence [EE827482]		XM_004003082		Oar.8975
A_70_P062166	0.00656488	5.49253	up	76.4311	8.855	5.84619	3.38872	83.4991	76.3563	69.438	14.6029	6.96215	5	5.95422	5.82877	5.75559	4.15182	3.48256	2.53178	EE826965		020605ONLN137015HT ONLN Ovis aries cDNA, mRNA sequence [EE826965]				Oar.10127
A_70_P022326	0.0241636	3.89722	up	37.1913	5	4.50192	2.53948	30.9776	64.9024	15.6938	5	5	5	4.09884	5.59991	3.80703	2.53484	2.55182	2.53178	EE824687		020605ONLN136050HT ONLN Ovis aries cDNA, mRNA sequence [EE824687]				Oar.12492
A_70_P010601	8.7202e-05	2.30888	up	157.947	39.3242	6.91248	5.70529	154.387	157.291	162.164	45.62	36.5176	35.8351	6.95886	6.85349	6.9251	5.71736	5.81706	5.58146	EE786386		020502OMGB21021087HT OMGB2 Ovis aries cDNA, mRNA sequence [EE786386]				Oar.10537
A_70_P065331	0.00751822	5.65636	up	228.898	26.9486	7.45416	4.95429	188.115	247.741	250.837	46.2553	22.0543	12.5362	7.24819	7.54249	7.57181	5.72702	5.08909	4.04674	XM_004021511	ANXA11	PREDICTED: Ovis aries annexin A11, transcript variant 1 (ANXA11), mRNA [XM_004021511]	101105975	XM_004021511
A_70_P019641	0.00969142	2.42439	up	1269.87	385.926	10.1093	8.83166	1114.54	1311.06	1384.01	581.55	276.185	300.043	9.9894	10.1277	10.2108	9.36629	8.56167	8.56704	XM_004010714	SYNE2	PREDICTED: Ovis aries spectrin repeat containing, nuclear envelope 2 (SYNE2), mRNA [XM_004010714]	101108755	XM_004010714
A_70_P007771	0.0199975	2.51504	up	24.5952	5.39023	4.06418	2.7336	24.6499	24.262	24.8736	6.17068	5	5	3.46852	4.32073	4.4033	3.11721	2.55182	2.53178	EE805669		020731ONDC225083HT ONDC Ovis aries cDNA, mRNA sequence [EE805669]				Oar.12306
A_70_P055026	0.0165045	2.21601	up	1073.59	348.458	9.84431	8.69634	1217.93	994.648	1008.18	520.183	263.027	262.163	10.1097	9.70288	9.72031	9.20485	8.50271	8.38146	EE781230		020709OMGB11087059HT OMGB1 Ovis aries cDNA, mRNA sequence [EE781230]				Oar.11126
A_70_P017316	0.0409641	3.94744	up	1873.97	318.101	10.5278	8.54692	729.532	2350.95	2541.43	493.963	218.175	242.164	9.32919	11.0737	11.1806	9.12437	8.24861	8.26778	XM_004023659		sh3P0012D16_F.ab1 adult sheep fracture callus 10d Ovis aries cDNA, mRNA sequence [DY509372]		XM_004023659		Oar.8357
A_70_P055266	0.00197973	3.05448	up	3161.89	859.476	11.5444	9.93352	2834.44	3204.09	3447.14	1148.64	685.231	744.561	11.3879	11.5754	11.67	10.3491	9.70755	9.74389	XM_004021752		UMC-oend13p_0A01-003-d09 Day 13 (pregnant) endometrium oend13p Ovis aries cDNA 3', mRNA sequence [GT879995]		XM_004021752		Oar.8215
A_70_P065861	0.00636159	2.0113	up	114.773	31.8085	6.42103	5.4129	95.794	126.813	121.711	29.7556	28.2848	37.3852	6.17849	6.56155	6.52307	5.13423	5.45997	5.64451	EE754607		020605OCS411026078HT OCS4 Ovis aries cDNA, mRNA sequence [EE754607]				Oar.10497
A_70_P001447	0.0187866	2.43484	up	7039.03	2688.85	12.7474	11.4636	5084.91	7940.97	8091.2	3525.43	2205.36	2335.76	12.2725	12.9771	12.9925	11.9387	11.2046	11.2474	XM_004017459	LOC100037692	020709OMGB11030068HT OMGB1 Ovis aries cDNA, mRNA sequence [EE778879]	100037692	XM_004017459		Oar.12996
A_70_P063096	0.000454528	2.80791	up	662.649	150.175	9.08027	7.59077	540.225	674.744	772.978	161.788	142.315	146.421	8.85548	9.08179	9.30354	7.49471	7.68925	7.58836	XM_004002080	ZRANB2	PREDICTED: Ovis aries zinc finger, RAN-binding domain containing 2, transcript variant 1 (ZRANB2), mRNA [XM_004002080]	101119088	XM_004002080
A_70_P049326	0.0103825	2.96508	up	86.9926	18.1623	6.03131	4.46324	92.0912	84.6036	84.283	30.0625	11.6643	12.76	6.1009	5.97543	6.0176	5.14558	4.1705	4.07363	EE750551		020709OAPP1038084HT OAPP Ovis aries cDNA, mRNA sequence [EE750551]				Oar.7811
A_70_P014762	0.00518216	2.07539	up	3362.58	1376.87	11.6306	10.5772	2745.45	3818.51	3523.76	1577.49	1285.46	1267.65	11.3494	11.8383	11.7042	10.8162	10.4995	10.4161	EU366481	TCP1	Ovis aries T-complex protein 1 alpha subunit-like protein mRNA, partial cds. [EU366481]	100135437			Oar.4395
A_70_P062441	0.000381869	2.44781	up	20.3861	5	3.83097	2.53948	29.7197	14.5662	16.8724	5	5	5	3.98381	3.60167	3.90742	2.53484	2.55182	2.53178	EE822582		020605ONLN122091HT ONLN Ovis aries cDNA, mRNA sequence [EE822582]				Oar.10834
A_70_P008241	0.0208998	2.38408	up	129.232	32.9851	6.61574	5.3623	161.033	114.467	112.197	50.8041	24.4047	23.7464	7.0161	6.4237	6.40741	5.87999	5.25727	4.94965	EE750355		020502OAPP1023062HT OAPP Ovis aries cDNA, mRNA sequence [EE750355]				Oar.5793
A_70_P005131	0.00264235	4.41838	up	42.7884	5.93871	4.96402	2.8205	40.1658	49.0333	39.1659	7.81612	5	5	4.67206	5.2276	4.9924	3.37792	2.55182	2.53178	XM_004008464	ILVBL	PREDICTED: Ovis aries ilvB (bacterial acetolactate synthase)-like (ILVBL), mRNA [XM_004008464]	101120571	XM_004008464
A_70_P059681	0.0432011	4.17207	up	236.459	44.4925	7.47351	5.41275	162.226	262.222	284.929	95.3398	19.6694	18.4683	7.02902	7.64119	7.75033	6.73296	4.93926	4.56602	GW998410	F11R	U_TL-090730_DS_K2_plate1a16.b1 cDNA library from sheep postnatal mammary gland Ovis aries cDNA, mRNA sequence [GW998410]	780487			Oar.4545
A_70_P026956	0.00121451	2.19501	up	857.634	267.423	9.50108	8.36685	838.565	903.812	830.526	345.905	235.959	220.404	9.53609	9.55807	9.40907	8.59453	8.36385	8.14217	EE832334		020605ONLN065073HT ONLN Ovis aries cDNA, mRNA sequence [EE832334]				Oar.5902
A_70_P065681	0.000931181	2.02844	up	5750.48	2613.65	12.4703	11.45	6547.36	5114.98	5589.09	2613.19	2489.51	2738.26	12.6743	12.3059	12.4308	11.5177	11.3708	11.4614	EE856070		010914OSTA122026HT OSTA Ovis aries cDNA, mRNA sequence [EE856070]				Oar.10458
A_70_P029226	0.0271965	3.91304	up	200.19	38.0136	7.25471	5.28643	171.49	214.004	215.077	76.1854	15.4712	22.3841	7.10489	7.31902	7.34024	6.42174	4.57786	4.85968	GT879273		UMC-oend13n_0A01-005-h03 NOVALUE oend13n Ovis aries cDNA 3', mRNA sequence [GT879273]				Oar.8578
A_70_P049591	1.27953e-05	12.0887	up	5063.7	337.969	12.2771	8.68156	4980.19	5176.52	5034.41	431.156	309.121	273.629	12.2449	12.3239	12.2626	8.91046	8.6932	8.44101	XM_004020192		UMC-omix2_0A01-001-d03 Day 35 placenta omix2 Ovis aries cDNA 3', mRNA sequence [GT881985]		XM_004020192		Oar.6804
A_70_P019471	0.00316909	4.54356	up	477.399	70.7771	8.57886	6.39504	410.972	515.26	505.964	118.689	47.0563	46.5856	8.4399	8.65567	8.64101	7.05764	6.17372	5.95375	EE843213		010914OSAB037039HT OSAB Ovis aries cDNA, mRNA sequence [EE843213]				Oar.11770
A_70_P053446	9.37609e-05	2.23455	up	432.994	120.417	8.43411	7.27413	430.939	417.489	450.553	149.154	100.525	111.572	8.51071	8.3359	8.45573	7.37838	7.22727	7.21672	EE785338		020502OMGB21007045HT OMGB2 Ovis aries cDNA, mRNA sequence [EE785338]				Oar.15590
A_70_P056526	3.34246e-06	2.24017	up	1748.42	592.762	10.6283	9.46471	1702.47	1781.03	1761.76	643.246	552.089	582.951	10.6127	10.6535	10.6188	9.52226	9.44435	9.42752	XM_004006242		U_TL-090730_DS_K2_plate2l12.b1 cDNA library from sheep postnatal mammary gland Ovis aries cDNA, mRNA sequence [GW998847]		XM_004006242		Oar.6897
A_70_P054706	0.00209347	2.51522	up	389.4	98.012	8.27997	6.94929	377.412	377.046	413.744	141.088	76.8388	76.109	8.30632	8.19135	8.34224	7.29985	6.86	6.68801	EE792563		020709OMLT1013053HT OMLT Ovis aries cDNA, mRNA sequence [EE792563]				Oar.11062
A_70_P062386	0.0162482	4.02644	up	44.7402	7.74276	5.04965	3.04015	45.3102	44.6615	44.249	13.2283	5	5	4.90896	5.09832	5.14167	4.03684	2.55182	2.53178	EE831372		020605ONLN060094HT ONLN Ovis aries cDNA, mRNA sequence [EE831372]				Oar.10822
A_70_P036551	0.0420857	2.77508	up	54.1922	12.7061	5.33166	3.85912	53.3653	55.1066	54.1046	23.6822	5.65202	8.78402	5.211	5.37289	5.41108	4.82531	3.18241	3.56966
A_70_P031906	0.000470922	2.1793	up	675.586	202.143	9.12473	8.00087	648.456	709.05	669.254	198.49	199.071	208.869	9.14935	9.15586	9.06898	7.79605	8.13127	8.07528	XM_004011263		020731OCS411039081HT OCS4 Ovis aries cDNA, mRNA sequence [EE757289]		XM_004011263		Oar.15220
A_70_P029111	0.00851683	2.90431	up	440.426	101.291	8.45628	6.91808	406.038	477.399	437.84	166.137	58.4065	79.3303	8.41873	8.5358	8.4143	7.53385	6.48261	6.73779	XM_004014627	STAU1	PREDICTED: Ovis aries staufen, RNA binding protein, homolog 1 (Drosophila), transcript variant 2 (STAU1), mRNA [XM_004014627]	101120429	XM_004014627
A_70_P013601	0.007182	2.2363	up	3141.39	1223.68	11.5289	10.3678	2993.29	3122.26	3308.63	851.4	1420.97	1398.68	11.4642	11.5237	11.5988	9.91786	10.6328	10.5527
A_70_P002712	0.000312033	3.41045	up	94.2323	15.3894	6.13025	4.36029	79.106	100.464	103.127	18.5695	13.1339	14.4646	5.86446	6.22917	6.29712	4.49157	4.34341	4.24588	AY288926	LOC443516	Ovis aries tie-2 receptor mRNA, partial cds. [AY288926]	443516			Oar.1045
A_70_P056806	0.00316624	2.0251	up	92.4795	26.7058	6.11714	5.09915	83.7797	92.6746	100.984	35.8539	19.5724	24.6911	5.96201	6.1241	6.26531	5.36492	4.93033	5.00219	Z12970		O.aries rearranged T-cell receptor delta. [Z12970]				Oar.6960
A_70_P061706	0.046113	2.00542	up	177.084	57.6163	7.08451	6.08061	164.62	186.279	180.352	98.0795	33.2136	41.5558	7.0524	7.11647	7.08466	6.78017	5.67989	5.78177	EE815731		010716ONDC017062HT ONDC Ovis aries cDNA, mRNA sequence [EE815731]				Oar.10030
A_70_P033636	0.00111731	2.5235	up	331.738	79.8969	8.03147	6.69605	336.367	314.913	343.932	93.1694	81.8813	64.6401	8.13338	7.91498	8.04606	6.69845	6.9486	6.44111	XM_004011827	PLEKHF2	PREDICTED: Ovis aries pleckstrin homology domain containing, family F (with FYVE domain) member 2 (PLEKHF2), mRNA [XM_004011827]	101108841	XM_004011827
A_70_P007536	0.00578356	2.02312	up	17.7557	5	3.55606	2.53948	22.7093	14.0574	16.5002	5	5	5	3.22524	3.56315	3.8798	2.53484	2.55182	2.53178	CU654063		CU654063 ovine foetal ovary tissues (Prophase I meiosis) -M (ocaj) Ovis aries cDNA clone ocaj0006.f.04, mRNA sequence [CU654063]				Oar.12259
A_70_P058031	0.0033043	3.73808	up	751.066	140.699	9.29057	7.38827	682.748	832.292	738.158	226.459	85.3479	110.291	9.22725	9.41802	9.22644	7.97124	7.00104	7.19253
A_70_P010081	0.0321124	2.14647	up	19.2902	5	3.64144	2.53948	21.0127	19.4691	17.3888	5	5	5	2.95901	4.0101	3.95523	2.53484	2.55182	2.53178	GT876207		UMC-ocld7_0A01-001-d03 Day 7 corpus luteum ocld7 Ovis aries cDNA 3', mRNA sequence [GT876207]				Oar.3757
A_70_P021276	0.0128353	2.44793	up	47.6489	10.6169	5.09783	3.80627	39.8201	51.9191	51.2074	14.7679	6.89814	10.1848	4.65314	5.30032	5.34004	4.1705	3.46657	3.78174	XM_004002175	GBP5	PREDICTED: Ovis aries guanylate binding protein 5 (GBP5), mRNA [XM_004002175]	101120367	XM_004002175
A_70_P067221	0.0245739	6.05983	up	91.4965	12.1367	6.11494	3.51566	98.3565	85.2146	90.9185	26.246	5.16402	5	6.23001	5.98538	6.12944	4.95624	3.05897	2.53178	XM_004022312		C0009264H16.P1KAM13F KN511 Ovis aries efferent gastric lymph from Teladorsagia infected sheep Ovis aries cDNA clone C0009264H16 5', mRNA sequence [FE028700]		XM_004022312		Oar.7168
A_70_P014772	0.000113822	4.59855	up	602.39	84.2129	8.95025	6.74907	564.976	608.445	633.75	115.935	60.863	75.8407	8.93556	8.92377	8.9914	7.02633	6.53777	6.68309	NM_001278567	GLUD1	Ovis aries glutamate dehydrogenase 1 (GLUD1), mRNA [NM_001278567]	443239	NM_001278567		Oar.7142
A_70_P053236	0.0034875	2.09087	up	3029.8	1207.96	11.4683	10.4042	3287.73	2907.53	2894.14	1485.5	1001.24	1137.14	11.6062	11.4021	11.3966	10.7159	10.2052	10.2914	XM_004022228	LOC101122577	PREDICTED: Ovis aries S-adenosylmethionine decarboxylase proenzyme-like (LOC101122577), mRNA [XM_004022228]	101122577	XM_004022228
A_70_P016372	3.95313e-05	19.4247	up	668.465	22.4935	9.11035	4.83053	643.299	658.353	703.745	30.9094	14.0405	22.5305	9.1344	9.04602	9.15063	5.18263	4.43974	4.86922	XM_004011159	CONNEXIN 43	020731OCS411033024HT OCS4 Ovis aries cDNA, mRNA sequence [EE753842]	443455	XM_004011159		Oar.800
A_70_P021231	0.0256688	2.27822	up	180.322	51.4278	7.11132	5.92341	163.889	195.974	181.103	85.2951	27.646	41.3421	7.0461	7.1979	7.08995	6.57281	5.4257	5.77172	XM_004001902		020605ONLN060040HT ONLN Ovis aries cDNA, mRNA sequence [EE826169]		XM_004001902		Oar.4459
A_70_P004361	0.0480967	4.64614	up	63.5502	10.7572	5.49147	3.27544	45.6082	71.1606	73.8816	22.2717	5	5	4.92291	5.72482	5.82669	4.74272	2.55182	2.53178	DY496522		sh2P0019D07_F.ab1 adult sheep fracture callus 7d Ovis aries cDNA, mRNA sequence [DY496522]				Oar.7352
A_70_P029211	0.0341256	3.61381	up	119.702	22.984	6.47095	4.61743	95.6389	123.715	139.754	45.4055	12.9484	10.598	6.17493	6.52435	6.71356	5.70835	4.32442	3.81951	XM_004010165	LOC101107446	PREDICTED: Ovis aries uncharacterized LOC101107446 (LOC101107446), mRNA [XM_004010165]	101107446	XM_004010165
A_70_P037711	0.00114452	13.1591	up	575.558	25.2465	8.78262	5.06463	874.671	409.7	442.304	26.9089	27.2512	21.5796	9.60211	8.31366	8.43208	4.99493	5.3986	4.80037	EE773783		020527OFM1003071HT OFM1 Ovis aries cDNA, mRNA sequence [EE773783]				Oar.11232
A_70_P054476	0.00466343	2.40692	up	125.265	29.9769	6.57341	5.30622	127.428	124.358	124.01	26.2874	24.1927	39.4505	6.6332	6.53401	6.553	4.95786	5.24766	5.71313	EE813495		020731ONDC233008HT ONDC Ovis aries cDNA, mRNA sequence [EE813495]				Oar.9723
A_70_P006986	0.000206709	2.04396	up	48.5074	13.0699	5.18167	4.15031	55.0801	44.3375	46.1048	13.3455	12.333	13.5311	5.27249	5.0843	5.18823	4.04748	4.24955	4.15388	XM_004007775	AHR	PREDICTED: Ovis aries aryl hydrocarbon receptor (AHR), mRNA [XM_004007775]	443467	XM_004007775
A_70_P021686	0.000103687	5.88782	up	307.587	31.3706	7.90866	5.35092	255.169	339.405	328.186	39.747	28.4822	25.8825	7.71761	8.03236	7.976	5.49965	5.47143	5.08169			Rep: PREDICTED: heterogeneous nuclear ribonucleoprotein H1 isoform 1 - Pan troglodytes, partial (73%) [TC57224]
A_70_P021531	6.23602e-05	2.32829	up	2019.8	677.272	10.8474	9.62814	1967.46	2014.83	2077.13	765.926	618.621	647.269	10.8335	10.836	10.8727	9.76498	9.56249	9.55695	XM_004008386	HNRNPH1	PREDICTED: Ovis aries heterogeneous nuclear ribonucleoprotein H1 (H) (HNRNPH1), mRNA [XM_004008386]	101122518	XM_004008386
A_70_P008066	0.00368309	4.24385	up	34.1881	5	4.62485	2.53948	55.9498	22.2616	24.3528	5	5	5	5.30222	4.19733	4.375	2.53484	2.55182	2.53178	XM_004021259	POR	PREDICTED: Ovis aries P450 (cytochrome) oxidoreductase (POR), mRNA [XM_004021259]	101115252	XM_004021259
A_70_P004476	0.00948506	2.9844	up	36.0141	7.1145	4.73287	3.15543	39.4029	33.878	34.7615	6.77447	5	9.56904	4.62903	4.74168	4.8279	3.21559	2.55182	3.69888	XM_004013856	DHX9	PREDICTED: Ovis aries DEAH (Asp-Glu-Ala-His) box polypeptide 9 (DHX9), mRNA [XM_004013856]	101105091	XM_004013856
A_70_P039196	0.00484052	2.68649	up	125.735	28.196	6.57744	5.15172	125.236	127.296	124.672	40.3524	24.4336	19.8019	6.60275	6.56803	6.56155	5.52483	5.25888	4.67144	EE795086		030729OMU902008031HT OMU90 Ovis aries cDNA, mRNA sequence [EE795086]				Oar.7296
A_70_P050511	0.0283155	2.79935	up	450.367	113.109	8.48754	7.00245	383.639	467.235	500.228	203.98	73.1889	62.1594	8.33361	8.50786	8.62116	7.83723	6.79143	6.37869	XM_004021611		020502OMGB21014027HT OMGB2 Ovis aries cDNA, mRNA sequence [EE784082]		XM_004021611		Oar.3610
A_70_P044766	0.00210392	6.3754	up	867.282	99.2232	9.52137	6.84885	861.831	899.432	840.583	173.128	60.7398	63.8015	9.58176	9.55155	9.4308	7.59531	6.53509	6.41616	CU638513		CU638513 ovine foetal ovary tissues (Prophase I meiosis) -M (ocaj) Ovis aries cDNA clone ocaj0009.g.01 5', mRNA sequence [CU638513]				Oar.16158
A_70_P007426	0.00826036	2.99797	up	128.341	25.8427	6.56654	4.98256	97.1644	140.171	147.687	40.2584	17.5172	19.7527	6.20725	6.70096	6.79143	5.52079	4.7595	4.66738	EE804883		010716ONDC019054HT ONDC Ovis aries cDNA, mRNA sequence [EE804883]				Oar.12237
A_70_P021336	0.00154327	2.98304	up	726.758	157.89	9.2149	7.63811	553.193	762.779	864.301	199.623	115.693	158.355	8.89738	9.27262	9.47469	7.80404	7.41415	7.69614	XM_004015672	HNRNPL	PREDICTED: Ovis aries heterogeneous nuclear ribonucleoprotein L (HNRNPL), mRNA [XM_004015672]	101113093	XM_004015672
A_70_P000171	0.0254834	2.95894	up	37.7459	7.2114	4.78394	3.21885	38.8947	39.9248	34.4182	5	10.6057	6.02849	4.59868	4.93926	4.81387	2.53484	4.03856	3.08316	EE752270		020502OCSI1031047HT OCS1 Ovis aries cDNA, mRNA sequence [EE752270]				Oar.10294
A_70_P017047	0.00458873	5.54488	up	548.441	57.0577	8.70718	6.23602	848.218	394.021	403.084	59.8798	50.6721	60.6211	9.5573	8.2547	8.30955	6.10264	6.26334	6.34209	U61979	HOXA7	Ovis aries Hoxa-7 mRNA, partial cds. [U61979]	443359			Oar.496
A_70_P016352	0.0166206	2.08624	up	4296.6	1810.91	11.9758	10.9149	5634.17	3548.16	3707.47	1386.87	2004.51	2041.34	12.4195	11.7293	11.7788	10.6168	11.0668	11.0612	XM_004018895	GSTA1-1	UMC-oaliver_0A01-001-d07 NOVALUE oaliver Ovis aries cDNA 3', mRNA sequence [GT873783]	443054	XM_004018895		Oar.13271
A_70_P019111	0.0024785	2.70527	up	140.977	31.4877	6.75193	5.31616	149.382	141.57	131.978	45.0833	21.3524	28.0274	6.9053	6.71356	6.63692	5.69777	5.04509	5.2056	JF806336	PIK3R1	Ovis aries clone LGF phosphoinositide-3-kinase regulatory subunit 1 alpha-like mRNA, complete sequence. [JF806336]	101121455
A_70_P003081	0.000463505	3.09622	up	165.918	30.1805	6.95399	5.32348	129.018	179.932	188.805	34.0657	24.9371	31.5387	6.65784	7.05377	7.15036	5.29539	5.27829	5.39677			Rep: Predicted protein - Monosiga brevicollis MX1, partial (17%) [TC71241]
A_70_P054831	0.0286053	2.84415	up	155.701	37.0497	6.89108	5.38308	161.589	156.709	148.806	67.8782	19.5752	23.6956	7.02326	6.85063	6.79935	6.27347	4.93145	4.94433	EE828394		020605ONLN125041HT ONLN Ovis aries cDNA, mRNA sequence [EE828394]				Oar.11087
A_70_P041976	0.0357805	2.28736	up	635.266	189.761	8.99423	7.80055	448.987	700.337	756.473	313.243	126.785	129.256	8.57868	9.13812	9.2659	8.43794	7.53586	7.42784	JF267351	HDAC1	Ovis aries histone deacetylase 1 (HDAC1) mRNA, partial cds. [JF267351]	100820752			Oar.7719
A_70_P043371	0.0259622	2.58341	up	873.45	249.823	9.51849	8.14921	748.678	999.063	872.609	432.206	148.914	168.349	9.35421	9.70985	9.49141	8.9145	7.75697	7.77617	XM_004019362	DSP	PREDICTED: Ovis aries desmoplakin (DSP), mRNA [XM_004019362]	101119169	XM_004019362
A_70_P011316	0.00970885	2.20839	up	41.2456	9.78416	4.88232	3.73933	36.308	44.315	43.1138	12.5123	7.88945	8.95074	4.44916	5.0834	5.11441	3.97082	3.64844	3.59873	DQ239651	FTSJD2	Ovis aries clone TO-UP-M23-6 mRNA sequence. [DQ239651]	101123242			Oar.3460
A_70_P059791	3.48224e-05	3.11297	up	549.213	112.04	8.80391	7.16562	506.472	576.197	564.969	141.246	95.9266	98.9484	8.75635	8.8399	8.81549	7.30214	7.15845	7.03627
A_70_P017046	0.00695747	4.38199	up	485.523	65.4807	8.52485	6.39327	736.708	338.349	381.511	84.3066	52.47	59.6655	9.33867	8.02769	8.2082	6.54871	6.31928	6.31181	U61979	HOXA7	Ovis aries Hoxa-7 mRNA, partial cds. [U61979]	443359			Oar.496
A_70_P038186	0.00206346	5.23654	up	89.4633	9.97362	6.06925	3.68063	80.8088	94.3917	93.1895	15.8297	7.73114	6.36	5.90054	6.14972	6.15748	4.27035	3.6225	3.14904	EE864919		020731OSTA164060HT OSTA Ovis aries cDNA, mRNA sequence [EE864919]				Oar.4917
A_70_P067336	0.0260798	3.11867	up	94.5893	18.0616	6.11207	4.47114	70.2642	108.324	105.18	27.5912	17.4058	9.18764	5.68074	6.33423	6.32124	5.02548	4.74989	3.63804	EE818481		020731ONDC225068HT ONDC Ovis aries cDNA, mRNA sequence [EE818481]				Oar.4143
A_70_P037906	0.00186796	2.66379	up	22.3712	5	3.95296	2.53948	25.6123	22.6919	18.8094	5	5	5	3.57949	4.22692	4.05246	2.53484	2.55182	2.53178	EE771332		020731OFLV1032048HT OFLV Ovis aries cDNA, mRNA sequence [EE771332]				Oar.11271
A_70_P056336	0.0173519	10.6162	up	24287.6	3028.71	14.5867	11.1785	28094.7	22772.6	21995.5	617.261	4320.67	4148.2	14.8037	14.5079	14.4486	9.45126	12.0901	11.9942	XM_004021895		010914OSTA063065HT OSTA Ovis aries cDNA, mRNA sequence [EE856489]		XM_004021895		Oar.12720
A_70_P021066	0.00499708	3.18967	up	99.9733	19.0563	6.24096	4.56756	108.336	106.173	85.4109	25.9635	10.5075	20.6978	6.38263	6.30664	6.03362	4.93926	4.02015	4.74327
A_70_P017296	0.00578197	3.19099	up	30.1483	5.39884	4.40818	2.73418	30.2181	24.4064	35.8206	6.19651	5	5	4.03052	4.32735	4.86668	3.11895	2.55182	2.53178	EE823752		020605ONLN139092HT ONLN Ovis aries cDNA, mRNA sequence [EE823752]				Oar.8353
A_70_P065936	0.039156	2.13776	up	538.153	169.49	8.75196	7.65586	648.002	485.837	480.619	276.124	112.217	120.128	9.14787	8.56057	8.54744	8.26358	7.37543	7.32857	EE754767		020731OCS411031021HT OCS4 Ovis aries cDNA, mRNA sequence [EE754767]				Oar.10513
A_70_P046721	0.000404415	2.2209	up	767.559	232.987	9.32451	8.17336	717.906	777.191	807.581	300.741	193.631	204.59	9.30467	9.30354	9.36533	8.37939	8.09202	8.04868	XM_004021421		UMC-ohypd23_0A01-001-f06 NOVALUE ohypd23 Ovis aries cDNA 3', mRNA sequence [GT881745]		XM_004021421		Oar.7628
A_70_P014251	0.000809858	2.51423	up	148.888	33.7544	6.79458	5.46446	124.389	161.776	160.499	39.6986	24.7526	36.8119	6.58839	6.89213	6.90321	5.49827	5.27045	5.62467	XM_004006963		UMC-oend13n_0A01-007-g02 Day 13 (non-pregnant) endometrium oend13n Ovis aries cDNA 3', mRNA sequence [GT879427]		XM_004006963		Oar.15390
A_70_P037251	0.000275623	2.04323	up	408.11	123.491	8.35078	7.31993	419.884	381.164	423.281	137.29	109.299	123.886	8.47751	8.2082	8.36663	7.25206	7.3357	7.37202	EE774090		020709OFM1030083HT OFM1 Ovis aries cDNA, mRNA sequence [EE774090]				Oar.11395
A_70_P017042	0.00753177	5.13333	up	189.586	22.0731	7.17722	4.81733	201.233	202.399	165.127	11.7917	25.5291	28.8984	7.34024	7.23575	6.95568	3.90085	5.30528	5.24586	XM_004008251	HOXA5	Ovis aries Hoxa-5 mRNA, partial cds. [U61978]	443358	XM_004008251		Oar.495
A_70_P056421	0.0167516	2.11993	up	232.783	61.8011	7.4432	6.35918	152.603	276.7	269.046	62.3933	59.2943	63.7156	6.93784	7.71085	7.6809	6.15423	6.50787	6.41545	EE855958		020731OSTA132009HT OSTA Ovis aries cDNA, mRNA sequence [EE855958]				Oar.12739
A_70_P010301	0.0127691	2.55268	up	85.2035	20.3289	6.00113	4.64912	91.6907	76.5752	87.3445	32.0216	15.201	13.764	6.09155	5.83606	6.07578	5.21796	4.55204	4.17736	EE748250		020502OAPP1019055HT OAPP Ovis aries cDNA, mRNA sequence [EE748250]				Oar.3808
A_70_P038006	0.00120359	6.30515	up	60.9756	6.0128	5.48875	2.83222	54.0258	60.6235	68.2775	8.0384	5	5	5.23545	5.49965	5.73116	3.41307	2.55182	2.53178	GT879220		UMC-oend13n_0A01-005-c07 Day 13 (non-pregnant) endometrium oend13n Ovis aries cDNA 3', mRNA sequence [GT879220]				Oar.11295
A_70_P036971	0.000251728	15.9478	up	125.817	5	6.53477	2.53948	181.612	97.5627	98.2779	5	5	5	7.18414	6.18493	6.23524	2.53484	2.55182	2.53178	EE772838		020709OFM1035062HT OFM1 Ovis aries cDNA, mRNA sequence [EE772838]				Oar.11334
A_70_P023171	4.22697e-05	37.9077	up	1074.08	17.8484	9.80523	4.56081	706.451	1233.45	1282.34	20.6076	14.1263	18.8114	9.27694	10.0387	10.1001	4.64842	4.44666	4.58735	XM_004008129	LOC100137068	020731OSTA167045HT OSTA Ovis aries cDNA, mRNA sequence [EE855194]	100137068	XM_004008129		Oar.12813
A_70_P017236	0.00458969	3.12845	up	29.4499	5.36401	4.37514	2.7297	29.1778	29.6615	29.5104	6.09202	5	5	3.94169	4.57307	4.61067	3.1055	2.55182	2.53178	XM_004020865	LOC101112694	PREDICTED: Ovis aries eukaryotic translation initiation factor 3 subunit C-like (LOC101112694), mRNA [XM_004020865]	101112694	XM_004020865
A_70_P039356	0.0102235	4.36648	up	1995.36	372.008	10.8148	8.68837	2411.28	1748.68	1826.1	653.278	199.249	263.499	11.1433	10.6216	10.6796	9.5448	8.13248	8.38785	NM_001038622	ACLY	Ovis aries ATP citrate lyase (ACLY), mRNA [NM_001038622]	654404	NM_001038622		Oar.4803
A_70_P039106	0.0155441	2.01711	up	1064.16	376.715	9.82356	8.81126	921.641	1046.87	1223.95	294.068	395.514	440.563	9.68122	9.77919	10.0103	8.3514	9.0134	9.06898	XM_004003287	PLS1	PREDICTED: Ovis aries plastin 1 (PLS1), mRNA [XM_004003287]	101105619	XM_004003287
A_70_P071621	2.74057e-06	3.92773	up	30.8716	5	4.51317	2.53948	38.6993	28.6873	25.2282	5	5	5	4.5886	4.5349	4.41602	2.53484	2.55182	2.53178	JN835304		Ovis aries isolate 193-17 TRIM5 alpha (TRIM5) mRNA, TRIM5-Ov5 allele, complete cds. [JN835304]				Oar.8201
A_70_P030726	0.0123546	2.589	up	215.007	53.2567	7.36863	5.99624	226.99	206.582	211.45	87.4993	32.6492	39.6216	7.5237	7.2653	7.31688	6.60927	5.66005	5.71938	NM_001162549	ARFIP2	Ovis aries ADP-ribosylation factor interacting protein 2 (ARFIP2), mRNA [NM_001162549]	100302307	NM_001162549		Oar.5663
A_70_P036731	0.0339682	3.66544	up	50.0534	9.7859	5.22586	3.35187	53.9953	51.0244	45.1405	18.7484	5	5.6093	5.234	5.27878	5.16481	4.5051	2.55182	2.99871	EE854063		021030OSPA1023016HT OSPA Ovis aries cDNA, mRNA sequence [EE854063]				Oar.3696
A_70_P051316	0.00451727	2.04544	up	73.0863	19.576	5.74712	4.71471	59.5954	82.6812	76.9825	19.9438	17.8514	20.933	5.40819	5.94266	5.89051	4.60241	4.78522	4.75651	NM_001009479	NPPC	Ovis aries natriuretic peptide C (NPPC), mRNA [NM_001009479]	493773	NM_001009479		Oar.3302
A_70_P055246	0.0146032	3.21235	up	43.0001	8.3213	4.99947	3.31584	52.819	42.1311	34.0503	11.3748	5	8.58911	5.18823	5.01215	4.79803	3.85536	2.55182	3.54035	XM_004023281		sh2P0003L09_F.ab1 adult sheep fracture callus 7d Ovis aries cDNA, mRNA sequence [DY491628]		XM_004023281		Oar.8210
A_70_P022856	0.013386	5.78751	up	281.734	37.1593	7.76529	5.23235	233.881	294.672	316.648	75.7721	15.9645	19.7412	7.56975	7.80404	7.92208	6.41208	4.62049	4.66448	EE832232		020605ONLN143090HT ONLN Ovis aries cDNA, mRNA sequence [EE832232]				Oar.12601
A_70_P058631	8.46494e-06	2.65861	up	316.388	71.7104	7.9547	6.54403	296.474	333.588	319.101	88.5481	60.4907	66.0923	7.931	8.00211	7.931	6.62333	6.53116	6.4776	GT874117		UMC-ocld13n_0A01-001-a03 Day 13 (non-pregnant) corpus luteum ocld13n Ovis aries cDNA 3', mRNA sequence [GT874117]				Oar.5214
A_70_P048271	0.00553768	3.62538	up	158.78	24.7894	6.90019	5.04206	203.228	133.166	139.947	19.1643	25.7951	29.4086	7.35291	6.63171	6.71596	4.53363	5.3176	5.27494	XM_004004298		sh3P0014I09_F.ab1 adult sheep fracture callus 10d Ovis aries cDNA, mRNA sequence [DY510133]		XM_004004298		Oar.15016
A_70_P022886	0.00853643	4.91495	up	53.1345	7.50753	5.31564	3.01846	56.4478	51.902	51.0538	12.5226	5	5	5.31403	5.29917	5.33371	3.97179	2.55182	2.53178	EE824976		020605ONLN074036HT ONLN Ovis aries cDNA, mRNA sequence [EE824976]				Oar.12608
A_70_P029326	0.0393881	2.36863	up	1612.88	555.333	10.4971	9.25306	1413.33	1732.44	1692.86	942.508	360.089	363.403	10.325	10.6054	10.5609	10.0588	8.88731	8.81303	XM_004013476		C0009259O23.P1KAM13F KN511 Ovis aries abomasal mucosa (gastric fold) from Teladorsagia infected sheep Ovis aries cDNA clone C0009259O23 5', mRNA sequence [FE025631]		XM_004013476		Oar.5465
A_70_P003211	0.0117527	5.96062	up	471.899	47.7721	8.41863	5.84316	215.321	613.809	586.565	78.6721	33.7183	30.9258	7.43928	8.93904	8.87755	6.4563	5.7062	5.36699	XM_004012108	POSTN	PREDICTED: Ovis aries periostin, osteoblast specific factor, transcript variant 1 (POSTN), mRNA [XM_004012108]	101103329	XM_004012108
A_70_P033246	0.0074971	3.35683	up	186.62	33.5777	7.1362	5.3891	145.638	207.314	206.909	48.2811	31.5026	20.9495	6.85648	7.27086	7.28127	5.80004	5.6092	4.75807	GT875875		UMC-ocld16_0A01-001-a08 NOVALUE ocld16 Ovis aries cDNA 3', mRNA sequence [GT875875]				Oar.7866
A_70_P005341	0.0435481	2.24481	up	208.188	62.001	7.31946	6.15287	197.577	210.051	216.935	110.39	34.142	41.4714	7.312	7.29032	7.35607	6.95233	5.72702	5.77925	NM_001126344	BCKDHA	Ovis aries branched chain keto acid dehydrogenase E1, alpha polypeptide (BCKDHA), mRNA [NM_001126344]	100145857	NM_001126344		Oar.9602
A_70_P068076	0.000381214	3.24385	up	26.0288	5	4.23718	2.53948	37.0553	18.8983	22.1328	5	5	5	4.49656	3.96528	4.24972	2.53484	2.55182	2.53178	DQ152948	ERBB2	Ovis aries erythroblastic leukemia viral oncogene-like 2 (ERBB2) mRNA, partial cds. [DQ152948]	780519			Oar.4754
A_70_P004891	0.000274797	2.15071	up	968.039	311.121	9.69594	8.59113	992.998	1007.56	903.559	365.233	262.95	305.178	9.81208	9.721	9.55473	8.68406	8.50168	8.58765	XM_004012210	MBNL2	PREDICTED: Ovis aries muscleblind-like splicing regulator 2 (MBNL2), mRNA [XM_004012210]	101109458	XM_004012210
A_70_P010071	0.0053323	2.66018	up	24.9915	5.60451	4.1815	2.76997	35.0942	22.3352	17.5451	6.81352	5	5	4.37356	4.2026	3.96834	3.22633	2.55182	2.53178	XM_004014410	ARFGAP1	PREDICTED: Ovis aries ADP-ribosylation factor GTPase activating protein 1 (ARFGAP1), mRNA [XM_004014410]	101110163	XM_004014410
A_70_P056812	0.0123718	2.74337	up	23.0583	5	3.99543	2.53948	39.7095	13.6203	15.845	5	5	5	4.64633	3.52277	3.81717	2.53484	2.55182	2.53178	NM_001009763	LEPR	Ovis aries leptin receptor (LEPR), mRNA [NM_001009763]	443264	NM_001009763		Oar.532
A_70_P058751	0.00652003	2.47975	up	23.9035	5.70217	4.09494	2.78475	29.5025	21.4661	20.7418	7.10652	5	5	3.96225	4.14979	4.17279	3.27066	2.55182	2.53178	DY495587		sh2P0016G24_F.ab1 adult sheep fracture callus 7d Ovis aries cDNA, mRNA sequence [DY495587]				Oar.5244
A_70_P067771	0.0463094	3.61966	up	44.2719	9.52105	5.04704	3.19118	49.2821	45.1691	38.3643	18.5631	5	5	5.06251	5.11057	4.96802	4.48994	2.55182	2.53178	EE831373		020605ONLN033043HT ONLN Ovis aries cDNA, mRNA sequence [EE831373]				Oar.4239
A_70_P031491	0.00685309	2.54034	up	1794.12	562.267	10.6694	9.32435	1834.79	1750.89	1796.68	396.559	632.211	658.031	10.7295	10.6258	10.6528	8.80354	9.59665	9.57286	EE785942		020502OMGB21007044HT OMGB2 Ovis aries cDNA, mRNA sequence [EE785942]				Oar.3237
A_70_P054871	0.0134374	2.86513	up	24.1821	5	4.05808	2.53948	41.4415	18.6453	12.4594	5	5	5	4.72909	3.9462	3.49896	2.53484	2.55182	2.53178	EE795280		030729OMU902018027HT OMU90 Ovis aries cDNA, mRNA sequence [EE795280]				Oar.7835
A_70_P037101	0.00404284	2.08178	up	265.001	74.7063	7.6838	6.62598	247.755	259.598	287.648	68.3413	75.764	80.0138	7.66153	7.62217	7.7677	6.28403	6.84134	6.75257	EE773698		020709OFM1018088HT OFM1 Ovis aries cDNA, mRNA sequence [EE773698]				Oar.11364
A_70_P058851	0.0144332	2.44702	up	616.155	169.723	8.96309	7.67207	480.271	675.341	692.854	269.459	115.927	123.785	8.68187	9.08304	9.12437	8.22835	7.41821	7.36965	GT880908		UMC-oend3_0A01-001-h12 NOVALUE oend3 Ovis aries cDNA 3', mRNA sequence [GT880908]				Oar.5269
A_70_P021071	0.0011228	3.90349	up	72.0693	10.3949	5.74325	3.77848	64.9237	72.3603	78.9238	15.0359	7.50244	8.64642	5.56202	5.74372	5.92399	4.19924	3.58883	3.54737			Rep: Leucyltransferase - Delftia acidovorans SPH-1, partial (5%) [TC69744]
A_70_P027466	0.0225501	2.41194	up	1337.34	396.115	10.1481	8.87794	1775.79	1118.73	1117.51	570.865	304.554	312.927	10.6799	9.88582	9.87867	9.33767	8.675	8.62116	XM_004021723		020605ONLN038045HT ONLN Ovis aries cDNA, mRNA sequence [EE832412]		XM_004021723		Oar.5322
A_70_P008856	0.0280583	2.533	up	5692.82	2099.61	12.4259	11.085	7181.86	4888.77	5007.83	3138.08	1630.69	1530.07	12.8005	12.2237	12.2534	11.7819	10.81	10.6632	EE810459		010914ONDC189078HT ONDC Ovis aries cDNA, mRNA sequence [EE810459]				Oar.12405
A_70_P019026	0.00822568	8.89464	up	107.481	9.47349	6.33949	3.18655	97.8512	110.987	113.606	18.4205	5	5	6.22276	6.37504	6.42067	4.47607	2.55182	2.53178	XM_004017428	ANKRD13A	PREDICTED: Ovis aries ankyrin repeat domain 13A (ANKRD13A), mRNA [XM_004017428]	101121549	XM_004017428
A_70_P066636	0.00099269	4.56297	up	306.557	41.0499	7.89733	5.70736	253.716	327.501	338.453	58.959	34.6908	29.5	7.70111	7.96834	8.02256	6.08701	5.75336	5.28171	XM_004003847		020829OVMG1008D077HT OVMG Ovis aries cDNA, mRNA sequence [EE872894]		XM_004003847		Oar.16098
A_70_P033181	0.00184356	2.27288	up	272.385	71.3117	7.70865	6.52413	220.089	310.066	287	93.1948	60.0168	60.7233	7.46932	7.89464	7.762	6.70041	6.5236	6.34837	EE754309		020605OCS411004012HT OCS4 Ovis aries cDNA, mRNA sequence [EE754309]				Oar.7852
A_70_P014771	0.000109945	4.72606	up	596.005	81.0457	8.93774	6.6971	602.743	586.582	598.689	106.111	56.3617	80.6644	9.0285	8.87475	8.90996	6.89858	6.42763	6.76509	NM_001278567	GLUD1	Ovis aries glutamate dehydrogenase 1 (GLUD1), mRNA [NM_001278567]	443239	NM_001278567		Oar.7142
A_70_P006221	0.0276228	2.54787	up	3353.13	1160.42	11.6016	10.2523	2408.72	3839.43	3811.25	700.971	1188.14	1592.15	11.1388	11.8519	11.8139	9.62888	10.4095	10.7184	EE793518		020709OMLT1023029HT OMLT Ovis aries cDNA, mRNA sequence [EE793518]				Oar.11596
A_70_P000121	0.00391398	2.23138	up	455.326	127.45	8.48828	7.33034	357.621	516.151	492.207	172.628	104.537	105.185	8.21853	8.65731	8.589	7.59024	7.27673	7.12406	XM_004006017	PRKD3	PREDICTED: Ovis aries protein kinase D3 (PRKD3), mRNA [XM_004006017]	101120649	XM_004006017
A_70_P038956	0.0360557	2.31805	up	874.864	260.561	9.48492	8.272	575.686	1019.74	1029.17	410.196	176.328	195.158	8.96256	9.73799	9.7542	8.85298	7.98152	7.98152	XM_004002533		020605ONLN145022HT ONLN Ovis aries cDNA, mRNA sequence [EE825434]		XM_004002533		Oar.7246
A_70_P013621	0.0433858	3.4395	up	760.722	172.231	9.26713	7.48493	505.032	894.315	882.82	344.684	86.3434	85.6655	8.75273	9.53998	9.50867	8.589	7.01739	6.84839	XM_004020878		020605ONLN145064HT ONLN Ovis aries cDNA, mRNA sequence [EE830965]		XM_004020878		Oar.4089
A_70_P017366	0.018993	2.47754	up	273.053	71.7102	7.71626	6.40736	227.344	297.987	293.828	119.815	44.5435	50.7726	7.52552	7.81922	7.80404	7.06791	6.08575	6.0684	DY494170		sh2P0011P09_F.ab1 adult sheep fracture callus 7d Ovis aries cDNA, mRNA sequence [DY494170]				Oar.8368
A_70_P058896	0.018477	2.25593	up	206.311	54.2394	7.26185	6.08813	140.237	231.293	247.402	79.0373	41.2164	42.4646	6.79184	7.4414	7.55233	6.46163	5.98538	5.8174	DY512790		sh3P0022P15_F.ab1 adult sheep fracture callus 10d Ovis aries cDNA, mRNA sequence [DY512790]				Oar.5281
A_70_P043331	0.00026096	3.82932	up	1106.43	195.004	9.88395	7.94686	914.209	1149.1	1255.99	190.76	190.692	203.56	9.66886	9.92685	10.0561	7.72525	8.07171	8.04362	EE860036		020731OSTA155038HT OSTA Ovis aries cDNA, mRNA sequence [EE860036]				Oar.6431
A_70_P064146	0.0476508	2.07878	up	1118.48	409.041	9.91671	8.86098	983.815	1235.2	1136.41	681.847	259.828	285.449	9.80145	10.0413	9.90743	9.59565	8.48233	8.50495	XM_004014937		020605ONLN112094HT ONLN Ovis aries cDNA, mRNA sequence [EE831673]		XM_004014937		Oar.12110
A_70_P048851	0.00139931	2.16443	up	2299.24	851.133	11.0462	9.93224	2106.24	2384.8	2406.67	1024.62	788.591	740.188	10.9337	11.0969	11.1081	10.1775	9.88219	9.73706	XM_004002800	APP	PREDICTED: Ovis aries amyloid beta (A4) precursor protein, transcript variant 2 (APP), mRNA [XM_004002800]	101111593	XM_004002800
A_70_P060051	0.00983065	4.66222	up	640.072	102.738	9.03978	6.81876	578.999	707.915	633.301	192.237	46.7929	69.1858	8.97478	9.15415	8.99039	7.7447	6.15985	6.55173	XM_004005835	ACTR2	PREDICTED: Ovis aries ARP2 actin-related protein 2 homolog (yeast) (ACTR2), mRNA [XM_004005835]	101112965	XM_004005835
A_70_P061537	0.00667028	3.56396	up	40.7206	6.2271	4.90611	3.07262	41.6525	42.4886	38.0207	5.34817	8.33312	5	4.73894	5.02392	4.95546	2.97376	3.71233	2.53178	DQ908952	LOC780507	Ovis aries fibroblast growth factor receptor 1 IIIc mRNA, partial cds. [DQ908952]	780507			Oar.5278
A_70_P068436	0.00436216	2.83222	up	328.437	73.1354	8.00219	6.50026	261.775	358.9	364.635	110.43	51.7445	57.2316	7.75635	8.11079	8.13944	6.95365	6.29904	6.24809	JN208141		Ovis aries breed White Merino microphthalmia-associated transcription factor variant 3 (MITF) mRNA, partial cds. [JN208141]				Oar.4849
A_70_P053576	0.0470823	12.1524	up	3915.15	433.676	11.8822	8.27907	3589.17	4055.83	4100.45	46.6698	608.052	646.307	11.7604	11.947	11.9394	5.74052	9.54321	9.55348			Rep: aldo-keto reductase family 1, member C3 (3-alpha hydroxysteroid dehydrogenase, type II) - Bos Taurus, complete [TC58501]
A_70_P000071	0.0408274	2.33705	up	30.2274	7.56595	4.48582	3.26113	39.7082	24.4079	26.5661	5	6.24847	11.4494	4.64592	4.32807	4.48348	2.53484	3.33009	3.91847	EE752041		020502OCSI1017048HT OCS1 Ovis aries cDNA, mRNA sequence [EE752041]				Oar.10272
A_70_P046541	0.00365991	2.26519	up	1117.14	348.038	9.90222	8.72258	958.845	1162.55	1230.02	477.663	280.316	286.133	9.74965	9.94183	10.0152	9.07282	8.58606	8.50887	XM_004005672	KIDINS220	PREDICTED: Ovis aries kinase D-interacting substrate, 220kDa (KIDINS220), mRNA [XM_004005672]	101115774	XM_004005672
A_70_P053011	0.0417071	2.04492	up	252.788	78.0227	7.58637	6.55433	187.147	296.477	274.739	125.627	46.0823	62.3592	7.2378	7.81275	7.70858	7.13929	6.13882	6.38489	EE752947		020502OCSI1027064HT OCS1 Ovis aries cDNA, mRNA sequence [EE752947]				Oar.6829
A_70_P063076	0.0164175	4.1284	up	69.5308	10.9187	5.70295	3.65737	80.347	61.971	66.2743	20.6924	5.13193	6.93175	5.88639	5.5314	5.69106	4.65757	3.05216	3.26237	EE825176		020605ONLN149023HT ONLN Ovis aries cDNA, mRNA sequence [EE825176]				Oar.6698
A_70_P028636	0.0356299	2.72617	up	43.5785	9.32095	5.01504	3.56817	62.9994	32.6977	35.0384	15.5065	7.45438	5.00195	5.51443	4.69367	4.83702	4.23641	3.57949	2.88861	EE826071		020605ONLN063016HT ONLN Ovis aries cDNA, mRNA sequence [EE826071]				Oar.9100
A_70_P005136	0.0139558	2.27252	up	411.728	119.119	8.3662	7.18191	445.623	393.949	395.612	187.103	86.8185	83.4341	8.56328	8.25386	8.28146	7.69957	7.02747	6.81867	EE827684		020605ONLN125056HT ONLN Ovis aries cDNA, mRNA sequence [EE827684]				Oar.9559
A_70_P057291	0.00777282	4.23644	up	536.091	91.2044	8.76465	6.68179	514.002	551.049	543.221	165.363	50.7204	57.5298	8.78257	8.76151	8.74986	7.52347	6.26595	6.25596	GT877015		UMC-ocond13_0A01-001-c03 Day 13 conceptus long ocond13 Ovis aries cDNA 3', mRNA sequence [GT877015]				Oar.7468
A_70_P011506	0.038272	2.4809	up	1005.76	310.159	9.74484	8.43397	878.367	1122.63	1016.27	542.584	165.228	222.665	9.61319	9.89055	9.73076	9.26497	7.87975	8.1572	XM_004018575		UMC-ocld13n_0A01-008-g11 Day 13 (non-pregnant) corpus luteum ocld13n Ovis aries cDNA 3', mRNA sequence [GT874783]		XM_004018575		Oar.3506
A_70_P046856	0.00849676	2.31437	up	3066.77	1149.56	11.484	10.2734	3293.62	2943.7	2962.97	786.846	1387.9	1273.94	11.6098	11.4236	11.4187	9.79853	10.5999	10.4217	XM_004006669		sh2P0036F07_F.ab1 adult sheep fracture callus 7d Ovis aries cDNA, mRNA sequence [DY500020]		XM_004006669		Oar.7655
A_70_P026041	0.00170398	2.81424	up	1761.59	476.832	10.6338	9.14102	1547.63	1924.9	1812.23	610.806	341.506	478.183	10.463	10.7713	10.667	9.43728	8.82282	9.16296	NM_001113770	ITGB1	Ovis aries integrin, beta 1 (fibronectin receptor, beta polypeptide, antigen CD29 includes MDF2, MSK12) (ITGB1), mRNA [NM_001113770]	443141	NM_001113770		Oar.830
A_70_P017301	0.000504822	4.42303	up	389.494	52.322	8.25696	6.11193	320.657	459.573	388.252	47.5695	52.1978	57.1987	8.05301	8.47751	8.24037	5.77696	6.31394	6.24487
A_70_P011016	0.0344144	4.868	up	63.147	10.1128	5.52087	3.23754	50.9039	68.8372	69.6998	20.3383	5	5	5.1217	5.68168	5.75923	4.62903	2.55182	2.53178	EE808992		020731ONDC280067HT ONDC Ovis aries cDNA, mRNA sequence [EE808992]				Oar.10622
A_70_P042586	0.0367228	3.63985	up	43.4216	8.91803	5.0041	3.14023	45.4965	39.5588	45.2095	16.7541	5	5	4.91707	4.92779	5.16745	4.33708	2.55182	2.53178	XM_004018932		Ovis aries G9a mRNA, partial cds. [JN598907]		XM_004018932
A_70_P059291	0.00827087	3.47099	up	140.666	22.4384	6.67768	4.88233	208.409	98.6211	114.968	27.1017	17.6017	22.6117	7.3914	6.20378	6.43785	5.00114	4.76977	4.87607			Rep: Calcium-binding and coiled-coil domain-containing protein 2 - Bos taurus (Bovine), partial (46%) [TC62720]
A_70_P024516	1.42447e-05	3.50327	up	78.9053	12.5705	5.88302	4.07431	76.0908	81.2832	79.3419	14.4466	10.018	13.2468	5.80467	5.91542	5.92896	4.13596	3.95574	4.13124	XM_004006850	CDKN1B	020605OCS411027046HT OCS4 Ovis aries cDNA, mRNA sequence [EE755629]	100127219	XM_004006850		Oar.5960
A_70_P022666	0.00314333	2.09095	up	69.9381	18.8978	5.70329	4.63913	61.1385	79.36	69.3158	24.0721	15.7743	16.8468	5.47081	5.88639	5.75265	4.85013	4.60942	4.45783	XM_004013423		010510OLEA004678HT OLEA (sheep 1) Ovis aries cDNA 5', mRNA sequence [GO729553]		XM_004013423		Oar.12562
A_70_P059826	0.0251526	2.2561	up	51427.9	24522.3	15.6767	14.5029	60239.4	42034.5	52009.8	33236	19387.5	20943.5	15.9637	15.3928	15.6735	15.0882	14.1765	14.2438	XM_004007726	LOC443512	PREDICTED: Ovis aries collagen I pro-alpha 2 chain precursor (LOC443512), mRNA [XM_004007726]	443512	XM_004007726
A_70_P028436	0.0202656	2.18802	up	320.454	91.2369	7.9549	6.82527	398.473	281.74	281.148	136.728	62.9671	74.0157	8.38841	7.73907	7.73722	7.24664	6.5866	6.64258	GT878597		UMC-ocond16_0A01-012-b12 Day 16 Conceptus long ocond16 Ovis aries cDNA 3', mRNA sequence [GT878597]				Oar.9060
A_70_P045831	0.0195038	4.15351	up	254.779	45.3929	7.62249	5.56816	231.207	285.503	247.626	90.0155	20.1576	26.0054	7.55317	7.75853	7.55579	6.64569	4.97188	5.08692	XM_004017624		020605ONLN134060HT ONLN Ovis aries cDNA, mRNA sequence [EE826978]		XM_004017624		Oar.9370
A_70_P039141	0.00102138	2.41085	up	4263.24	1538.91	12.0047	10.7352	3614.22	4589	4586.5	1669.63	1522.87	1424.23	11.772	12.1229	12.1192	10.8999	10.7233	10.5823	XM_004003139		020731OSTA148064HT OSTA Ovis aries cDNA, mRNA sequence [EE856165]		XM_004003139		Oar.7285
A_70_P019656	0.00254344	12.9535	up	1050.34	56.0551	9.8067	6.11144	888.589	1167.24	1095.18	27.6934	69.4115	71.0604	9.62488	9.94717	9.84806	5.03199	6.71499	6.58733	EE789897		020709OML22024082HT OML2 Ovis aries cDNA, mRNA sequence [EE789897]				Oar.11809
A_70_P008981	0.0137784	3.23847	up	37.9998	7.29299	4.82341	3.1281	50.0094	32.9145	31.0756	11.3444	5	5.53459	5.08909	4.69901	4.68215	3.85035	2.55182	2.98214	EE830756		020605ONLN001021HT ONLN Ovis aries cDNA, mRNA sequence [EE830756]				Oar.12431
A_70_P016196	0.00212279	2.04793	up	9896.77	4858.64	13.3092	12.2751	9122.96	10187.9	10379.5	5388.19	4486.09	4701.64	13.1462	13.3786	13.4029	12.5178	12.1446	12.1628			Rep: Zgc:153389 - Danio rerio (Zebrafish) (Brachydanio rerio), partial (10%) [TC70480]
A_70_P010286	0.00565708	2.90696	up	69.4826	14.2347	5.70419	4.16468	70.1415	70.9302	67.376	21.9564	9.0106	11.737	5.67774	5.72096	5.71389	4.72855	3.81951	3.94598	EE768083		020322OFLT032013HT OFLT Ovis aries cDNA, mRNA sequence [EE768083]				Oar.3803
A_70_P005991	0.00975623	4.60323	up	1933.73	349.472	10.7786	8.57599	2159.55	1821.68	1819.96	635.752	192.727	219.935	10.9771	10.6845	10.6743	9.50455	8.08532	8.13811	XM_004006126		UMC-omix2_0A01-003-e04 NOVALUE omix2 Ovis aries cDNA 3', mRNA sequence [GT882175]		XM_004006126		Oar.6117
A_70_P067506	0.0488895	3.50969	up	41.6418	8.87677	4.94833	3.13698	60.775	33.0444	31.1061	16.6303	5	5	5.45683	4.70424	4.68391	4.32735	2.55182	2.53178	EE825802		020605ONLN101042HT ONLN Ovis aries cDNA, mRNA sequence [EE825802]				Oar.4181
A_70_P041966	0.00162968	2.57357	up	1905.13	573.649	10.7602	9.39639	1937.37	1883.6	1894.42	759.526	458.78	502.64	10.8119	10.7354	10.7332	9.75246	9.20485	9.23187
A_70_P056706	0.0395945	2.34069	up	109.909	29.3879	6.34314	5.11621	89.7946	103.739	136.193	49.6354	17.0008	21.5273	6.06391	6.27975	6.68577	5.84388	4.70746	4.7973	EE831278		020605ONLN142093HT ONLN Ovis aries cDNA, mRNA sequence [EE831278]				Oar.6934
A_70_P010101	0.00103133	2.76036	up	22.6294	5	4.00434	2.53948	32.8085	15.2414	19.8384	5	5	5	4.22862	3.6677	4.11669	2.53484	2.55182	2.53178	XM_004010144	ADD1	PREDICTED: Ovis aries adducin 1 (alpha) (ADD1), mRNA [XM_004010144]	101123212	XM_004010144
A_70_P037446	0.0450395	2.82148	up	316.28	67.7586	7.85314	6.35669	492.682	226.94	229.217	108.644	42.6388	51.9934	8.7187	7.40739	7.43334	6.9303	6.03178	6.108	XM_004011323		020731OFLT073077HT OFLT Ovis aries cDNA, mRNA sequence [EE768328]		XM_004011323		Oar.11178
A_70_P065646	2.77209e-07	2.18947	up	18.6626	5	3.67006	2.53948	26.3497	15.0208	14.6174	5	5	5	3.65868	3.65102	3.70047	2.53484	2.55182	2.53178	XM_004015239		020605OCS411005078HT OCS4 Ovis aries cDNA, mRNA sequence [EE754050]		XM_004015239		Oar.10451
A_70_P067531	0.00971742	2.57218	up	139.494	33.4144	6.73179	5.3688	140.591	142.848	135.043	50.5189	18.5954	31.129	6.79579	6.72739	6.67219	5.86907	4.85968	5.37764	XM_004007698		sh2P0001I15_F.ab1 adult sheep fracture callus 7d Ovis aries cDNA, mRNA sequence [DY490942]		XM_004007698		Oar.4186
A_70_P059376	0.000378814	2.00838	up	17679.5	9041.27	14.1256	13.1195	19973.7	17001.6	16063.3	7730.43	8781.17	10612.2	14.235	14.1144	14.0274	13.0491	13.0539	13.2557	EE842281		010914OSAB051018HT OSAB Ovis aries cDNA, mRNA sequence [EE842281]				Oar.4639
A_70_P018586	0.012529	2.68287	up	133.061	30.8921	6.66629	5.24251	150.853	122.357	125.974	48.7753	22.6013	21.2996	6.91934	6.50924	6.57027	5.81878	5.12494	4.78381	EE778023		020502OMGB11024028HT OMGB1 Ovis aries cDNA, mRNA sequence [EE778023]				Oar.10765
A_70_P067826	0.00535429	3.77573	up	132.843	22.4397	6.66131	4.74455	143.429	122.729	132.373	36.4582	12.5429	18.3181	6.82944	6.51282	6.64167	5.39795	4.27713	4.55858	XM_004004077	ASPN	PREDICTED: Ovis aries asporin (ASPN), mRNA [XM_004004077]	101108885	XM_004004077
A_70_P029486	0.00368078	2.12875	up	725.776	221.968	9.21183	8.12182	542.989	842.12	792.218	245.635	199.393	220.876	8.86193	9.44435	9.32919	8.08532	8.13406	8.14609	XM_004007390		UMC-ocond13_0A01-005-a03 Day 13 conceptus long ocond13 Ovis aries cDNA 3', mRNA sequence [GT877340]		XM_004007390		Oar.5500
A_70_P057631	0.000700507	5.41029	up	50.2263	5.80815	5.23464	2.79893	54.9468	49.1556	46.5763	7.42445	5	5	5.26795	5.23162	5.20435	3.3132	2.55182	2.53178	EE824901		020605ONLN104020HT ONLN Ovis aries cDNA, mRNA sequence [EE824901]				Oar.7537
A_70_P023172	0.001327	3.09937	up	359.852	69.9522	8.15527	6.52329	356.58	347.401	375.576	62.339	62.9151	84.6024	8.21368	8.06378	8.18834	6.15241	6.58466	6.83281	EE855194	LOC100137068	020731OSTA167045HT OSTA Ovis aries cDNA, mRNA sequence [EE855194]	100137068			Oar.12813
A_70_P065316	0.00603899	2.98818	up	516.445	108.676	8.67754	7.09828	666.224	453.24	429.871	152.208	83.6244	90.196	9.18231	8.45852	8.39179	7.40823	6.97379	6.91282	XM_004004639		020502OMGB21006094HT OMGB2 Ovis aries cDNA, mRNA sequence [EE785940]		XM_004004639		Oar.9998
A_70_P056191	0.0252097	3.66725	up	860.11	186.406	9.50172	7.62702	926.3	870.115	783.913	363.837	96.6974	98.6833	9.68854	9.49868	9.31796	8.67797	7.1709	7.0322	XM_004004436	SCARA5	PREDICTED: Ovis aries scavenger receptor class A, member 5 (putative) (SCARA5), mRNA [XM_004004436]	101114933	XM_004004436
A_70_P019321	0.00621373	3.26794	up	306.472	59.5981	7.88631	6.17793	231.881	341.05	346.485	94.8952	41.614	42.2851	7.55783	8.03758	8.06352	6.72577	5.99945	5.80855	XM_004004528	DNAJC10	PREDICTED: Ovis aries DnaJ (Hsp40) homolog, subfamily C, member 10, transcript variant 2 (DNAJC10), mRNA [XM_004004528]	101118669	XM_004004528
A_70_P057686	0.00701284	2.22516	up	194.922	54.3517	7.22522	6.07131	191.621	192.635	200.51	82.2029	39.0806	41.7716	7.27086	7.16816	7.23665	6.51542	5.90661	5.7919	XM_004002410		020605ONLN010015HT ONLN Ovis aries cDNA, mRNA sequence [EE826730]		XM_004002410		Oar.6354
A_70_P017341	0.015677	3.21394	up	168.299	33.3772	6.97833	5.29399	130.741	187.796	186.36	57.5451	21.3059	21.2805	6.67765	7.12753	7.12979	6.05823	5.04249	4.78124	GT875032		UMC-ocld13p_0A01-001-f04 NOVALUE ocld13p Ovis aries cDNA 3', mRNA sequence [GT875032]				Oar.8362
A_70_P027836	0.0010454	4.96491	up	18404.8	3644.99	14.1719	11.8602	16815.2	18867.7	19531.5	4826.65	3014.27	3094.06	13.9729	14.2707	14.2723	12.3656	11.6062	11.6087	XM_004019830	APLP2	PREDICTED: Ovis aries amyloid beta (A4) precursor-like protein 2 (APLP2), mRNA [XM_004019830]	101119774	XM_004019830
A_70_P004306	0.0338375	5.95771	up	81.3055	12.1517	5.92497	3.35021	74.7772	83.519	85.6205	26.455	5	5	5.77831	5.95918	6.03741	4.96703	2.55182	2.53178	XM_004009115	TBC1D9B	PREDICTED: Ovis aries TBC1 domain family, member 9B (with GRAM domain) (TBC1D9B), mRNA [XM_004009115]	101118784	XM_004009115
A_70_P068366	0.0101088	2.3676	up	1244.38	381.737	10.0702	8.82681	998.811	1361.74	1372.6	554.889	303.908	286.413	9.81807	10.1972	10.1954	9.29743	8.67138	8.51163	GT644102		UMC-od35pl_0A01-007-f04 Day 35 placenta od35pl Ovis aries cDNA 3', mRNA sequence [GT644102]				Oar.4830
A_70_P055041	0.049382	3.56102	up	44.538	9.05572	4.98494	3.15264	37.2551	47.5311	48.828	17.1671	5	5	4.50373	5.18062	5.27045	4.37434	2.55182	2.53178	EE783907		020502OMGB21006012HT OMGB2 Ovis aries cDNA, mRNA sequence [EE783907]				Oar.11129
A_70_P016151	0.0223531	7.58191	up	150.151	15.6113	6.77477	3.85221	99.3099	185.094	166.049	31.2887	5	10.5453	6.25127	7.10554	6.9675	5.19276	2.55182	3.81205	XM_004021246	EIF4H	PREDICTED: Ovis aries eukaryotic translation initiation factor 4H (EIF4H), mRNA [XM_004021246]	101110642	XM_004021246
A_70_P008346	0.0238861	3.49074	up	1255.26	291.18	10.0892	8.28563	1258.71	1279.33	1227.73	548.072	137.707	187.761	10.1609	10.0936	10.013	9.28508	7.63949	7.93232	EE805909		020731ONDC285004HT ONDC Ovis aries cDNA, mRNA sequence [EE805909]				Oar.5814
A_70_P057481	0.0478664	2.01154	up	563.729	186.543	8.82718	7.81888	680.559	485.018	525.611	270.375	175.814	113.44	9.22127	8.55972	8.70054	8.23328	7.97707	7.24629	XM_004012606		020605ONLN101052HT ONLN Ovis aries cDNA, mRNA sequence [EE824923]		XM_004012606		Oar.21801
A_70_P050156	0.0299643	2.3605	up	26.7291	5.61633	4.18582	2.94673	25.5613	29.9379	24.6881	5.98372	5.86528	5	3.57574	4.58553	4.3962	3.07681	3.23161	2.53178	DY514999		sh3P0029P11_F.ab1 adult sheep fracture callus 10d Ovis aries cDNA, mRNA sequence [DY514999]				Oar.3399
A_70_P019846	0.0467934	2.91646	up	96.5353	22.7617	6.17086	4.62664	82.3924	109.395	97.8184	43.8482	13.5289	10.9078	5.93446	6.35071	6.2274	5.64098	4.38139	3.85755	EE779562	LOC100137071	020709OMGB11078082HT OMGB1 Ovis aries cDNA, mRNA sequence [EE779562]	100137071			Oar.11444
A_70_P041026	0.0198278	3.79749	up	290.402	55.0808	7.82548	5.90043	257.215	306.048	307.944	105.832	31.507	27.9029	7.73778	7.86726	7.87139	6.89346	5.60961	5.19822	EE830482		020605ONLN144005HT ONLN Ovis aries cDNA, mRNA sequence [EE830482]				Oar.12094
A_70_P020191	0.0048761	3.35262	up	105.609	17.8719	6.26431	4.51902	74.6295	119.298	122.899	23.7943	11.7568	18.0647	5.77514	6.47679	6.541	4.83405	4.18065	4.54236
A_70_P067501	0.00369024	2.08198	up	19.3939	5.03975	3.72213	2.66418	24.6767	17.1648	16.3403	5	5	5.11925	3.47311	3.82846	3.86484	2.53484	2.55182	2.90588	XM_004013122		UMC-od20pl_0A01-003-c03 NOVALUE od20pl Ovis aries cDNA 3', mRNA sequence [GT642621]		XM_004013122		Oar.4180
A_70_P048831	0.0113039	2.39032	up	5122.47	1976.03	12.2923	11.0351	4475.4	5543.1	5348.91	2669.85	1669.68	1588.57	12.0776	12.4372	12.3621	11.5516	10.8405	10.7131	EE841984		010914OSAB083057HT OSAB Ovis aries cDNA, mRNA sequence [EE841984]				Oar.10224
A_70_P045491	0.00244083	12.5165	up	9423.92	750.62	13.2194	9.57366	9637.9	9538.68	9095.17	328.651	830.08	1093.13	13.2217	13.267	13.1695	8.5166	9.95565	10.2487	EE791497		020605OML22010095HT OML2 Ovis aries cDNA, mRNA sequence [EE791497]				Oar.11898
A_70_P054116	0.0328214	2.10206	up	18.4622	5	3.61128	2.53948	33.5222	10.5317	11.3327	5	5	5	4.27262	3.19189	3.36932	2.53484	2.55182	2.53178	EE809227		010914ONDC133027HT ONDC Ovis aries cDNA, mRNA sequence [EE809227]				Oar.9649
A_70_P017406	0.00194762	3.96477	up	36.0257	5.09459	4.67015	2.68291	32.298	38.9372	36.8419	5.28376	5	5	4.19802	4.90621	4.90621	2.96515	2.55182	2.53178	XM_004023662		020605ONLN065071HT ONLN Ovis aries cDNA, mRNA sequence [EE829481]		XM_004023662		Oar.8376
A_70_P022321	6.80364e-08	3.26897	up	260.148	46.9092	7.66075	5.95191	245.958	265.876	268.61	54.9357	40.0048	45.787	7.6509	7.65818	7.67317	5.98374	5.94266	5.92934	EE834459		021030OOCX053023HT OOCX Ovis aries cDNA, mRNA sequence [EE834459]				Oar.12491
A_70_P069726	0.00233343	5.1185	up	3669.35	603.701	11.7676	9.41191	3302.02	3831.42	3874.62	950.382	442.586	418.136	11.6162	11.8448	11.842	10.0727	9.16272	9.0003	DY491176		sh2P0002E11_F.ab1 adult sheep fracture callus 7d Ovis aries cDNA, mRNA sequence [DY491176]				Oar.6243
A_70_P020936	0.00344047	2.73415	up	145.248	29.2952	6.745	5.29391	111.631	163.147	160.966	27.4391	31.2869	29.1595	6.42174	6.9053	6.90796	5.01689	5.60085	5.26398	EE749604		020502OAPP1024050HT OAPP Ovis aries cDNA, mRNA sequence [EE749604]				Oar.3974
A_70_P044701	0.00271415	2.26018	up	333.698	88.5547	8.02876	6.85232	383.179	336.618	281.298	97.2232	76.9218	91.5191	8.33098	8.01754	7.73778	6.76395	6.86355	6.92947			Rep: Uncharacterized protein C18orf21 homolog - Bos taurus (Bovine), partial (46%) [TC70216]
A_70_P019651	0.00151474	3.91377	up	93.1909	13.8711	6.1354	4.16684	105.485	82.0075	92.0803	20.0899	10.53	10.9933	6.33728	5.92736	6.14155	4.60942	4.02341	3.86769	XM_004017365	PPTC7	PREDICTED: Ovis aries PTC7 protein phosphatase homolog (S. cerevisiae) (PPTC7), mRNA [XM_004017365]	101105779	XM_004017365
A_70_P069626	0.000923601	2.83719	up	25.1106	5.0822	4.18455	2.68009	35.1242	19.9438	20.264	5.24661	5	5	4.37624	4.03548	4.14194	2.95668	2.55182	2.53178	XM_004006531		020605ONLN156031HT ONLN Ovis aries cDNA, mRNA sequence [EE826524]		XM_004006531		Oar.6221
A_70_P070806	0.00977698	3.66663	up	2984.67	623.898	11.3754	9.50097	1713.4	3657.26	3583.36	527.454	686.126	658.113	10.6209	11.7767	11.7287	9.22127	9.70865	9.573	XM_004001803		020502OMGB21007084HT OMGB2 Ovis aries cDNA, mRNA sequence [EE784337]		XM_004001803		Oar.10726
A_70_P007596	0.027745	6.10741	up	79.7364	10.8742	5.89389	3.28333	99.6198	81.2038	58.3857	22.6226	5	5	6.25596	5.91254	5.51318	4.76641	2.55182	2.53178	EE826529		020605ONLN056011HT ONLN Ovis aries cDNA, mRNA sequence [EE826529]				Oar.12271
A_70_P071241	0.01519	2.58207	up	97.2703	22.3549	6.16332	4.79479	75.0837	112.664	104.063	34.1744	17.3056	15.5847	5.78532	6.39961	6.30502	5.29917	4.73894	4.34625	EE792876		020709OMLT1010046HT OMLT Ovis aries cDNA, mRNA sequence [EE792876]				Oar.8121
A_70_P052921	0.00271832	2.17948	up	45.5616	11.838	5.08563	3.96165	47.6965	46.2341	42.7543	15.8673	8.33145	11.3153	5.00894	5.14558	5.10237	4.27337	3.71072	3.90085	EE746494		020709OAPP1072089HT OAPP Ovis aries cDNA, mRNA sequence [EE746494]				Oar.6811
A_70_P005591	0.00342265	2.26449	up	6295.98	2594.9	12.6093	11.4301	6060.74	6255.04	6572.17	3167.82	2380.88	2235.99	12.5507	12.6199	12.6574	11.7987	11.3041	11.1877
A_70_P021641	0.00982518	3.15381	up	26.216	5	4.19657	2.53948	45.3705	17.0528	16.2246	5	5	5	4.91239	3.82197	3.85536	2.53484	2.55182	2.53178	XM_004014117	CD34	PREDICTED: Ovis aries CD34 molecule (CD34), mRNA [XM_004014117]	101105675	XM_004014117
A_70_P059811	0.0110279	3.2904	up	723.852	158.964	9.23095	7.51268	721.231	766.185	684.14	277.03	90.7897	109.072	9.3107	9.27881	9.10332	8.26778	7.08931	7.18097	XM_004005637	HSPA5	PREDICTED: Ovis aries heat shock 70kDa protein 5 (glucose-regulated protein, 78kDa) (HSPA5), mRNA [XM_004005637]	780447	XM_004005637
A_70_P060191	0.00205569	2.77681	up	184.593	39.3113	7.13082	5.65739	206.629	173.886	173.264	54.3693	27.3567	36.2078	7.37334	6.99863	7.02048	5.97306	5.40222	5.59689	EE818902		020731ONDC286034HT ONDC Ovis aries cDNA, mRNA sequence [EE818902]				Oar.6525
A_70_P005231	0.0188668	2.68209	up	35.0831	7.95884	4.70668	3.28333	42.377	30.6882	32.184	8.91729	5	9.95924	4.77338	4.6169	4.72977	3.54984	2.55182	3.74833	XM_004011070	ALDH6A1	PREDICTED: Ovis aries aldehyde dehydrogenase 6 family, member A1 (ALDH6A1), mRNA [XM_004011070]	101106176	XM_004011070
A_70_P045601	0.000513267	3.18544	up	98.1011	17.1322	6.19328	4.52179	86.6836	106.048	101.571	15.994	17.3121	18.0907	6.00443	6.3038	6.27161	4.28104	4.73967	4.54465	EE792726		020709OMLT1017061HT OMLT Ovis aries cDNA, mRNA sequence [EE792726]				Oar.11921
A_70_P059324	0.0424351	6.48466	up	189.355	28.072	7.16275	4.46572	148.316	210.416	209.331	67.8148	6.56988	9.83123	6.89691	7.29411	7.29724	6.27161	3.39669	3.72887	NM_001185017	CLDN4	Ovis aries claudin 4 (CLDN4), mRNA [NM_001185017]	780477	NM_001185017		Oar.4625
A_70_P041632	0.00726028	5.19844	up	56.5685	7.287	5.37476	2.99668	51.2696	57.9797	60.4563	11.861	5	5	5.13768	5.43204	5.55457	3.90645	2.55182	2.53178	NM_001278565	KDR	Ovis aries vascular endothelial growth factor receptor-2 (KDR), mRNA [NM_001278565]	443087	NM_001278565
A_70_P026786	0.00701091	2.03128	up	221.992	65.5607	7.39999	6.3776	169.436	256.371	240.167	88.6132	49.1271	58.9418	7.08995	7.5971	7.51292	6.62487	6.22055	6.28739	AF436856	ACVR1	Ovis aries activin receptor type IA mRNA, partial cds. [AF436856]	443161			Oar.1035
A_70_P056471	0.00187382	2.19361	up	506.958	148.95	8.67908	7.54578	465.952	529.034	525.889	206.434	110.692	129.723	8.63711	8.69803	8.70211	7.85037	7.35573	7.43122	XM_004003638		C0009265P14.P1KAM13F KN511 Ovis aries gastric lymph node from Teladorsagia infected sheep Ovis aries cDNA clone C0009265P14 5', mRNA sequence [FE029732]		XM_004003638		Oar.12749
A_70_P055236	0.00941578	2.83206	up	2268.94	661.47	11.0228	9.52093	2392.33	2235.59	2178.9	422.853	756.145	805.411	11.1259	10.9953	10.9472	8.88878	9.82713	9.84686	EE867319		020731OSTA167093HT OSTA Ovis aries cDNA, mRNA sequence [EE867319]				Oar.11170
A_70_P025191	0.0322232	8.51188	up	126.859	12.0797	6.43583	3.34635	221.202	79.9244	79.4495	26.2392	5	5	7.47903	5.89739	5.93107	4.95546	2.55182	2.53178	EE747919		020502OAPP1015042HT OAPP Ovis aries cDNA, mRNA sequence [EE747919]				Oar.9858
A_70_P070106	0.00408621	3.37901	up	1167.93	252.233	9.98148	8.22488	1089.41	1180.82	1233.55	399.723	175.225	181.752	9.95386	9.97058	10.02	8.81549	7.96979	7.88935
A_70_P061466	0.0214106	2.80743	up	77.1539	17.1353	5.84192	4.35267	66.4751	77.9867	86.9998	29.4244	10.2791	11.7025	5.60085	5.85868	6.06622	5.11793	3.99652	3.94355	DY504239		sh2P0049N02_F.ab1 adult sheep fracture callus 7d Ovis aries cDNA, mRNA sequence [DY504239]				Oar.22965
A_70_P050181	0.00304848	2.31524	up	19.8809	5	3.75064	2.53948	24.2926	15.9629	19.3872	5	5	5	3.43188	3.73429	4.08575	2.53484	2.55182	2.53178	EE778154		020709OMGB11078020HT OMGB1 Ovis aries cDNA, mRNA sequence [EE778154]				Oar.3405
A_70_P030186	0.00197814	3.74261	up	131.635	20.3766	6.64725	4.74321	155.76	123.278	115.866	17.506	17.0368	26.5871	6.97379	6.51876	6.44922	4.40108	4.71135	5.11719	NM_001099630	AMP18	Ovis aries 18 kDa antrum mucosa protein (AMP18), mRNA [NM_001099630]	100101239	NM_001099630		Oar.14193
A_70_P069531	0.00361969	3.00004	up	140.468	26.94	6.73685	5.15187	135.922	146.24	139.242	21.6107	22.8263	36.3831	6.7419	6.76074	6.70791	4.70931	5.14099	5.6053			Rep: Polyhomeotic-like protein 1 (hPH1) (Early development regulatory protein 1). - Xenopus tropicalis, partial (3%) [TC71414]
A_70_P013221	0.00295556	4.3987	up	75.3346	9.77009	5.80367	3.6666	64.1887	76.4757	85.3394	15.0073	7.87704	6.42596	5.54793	5.83241	6.03068	4.1958	3.64555	3.15845	DY493365		sh2P0009A19_F.ab1 adult sheep fracture callus 7d Ovis aries cDNA, mRNA sequence [DY493365]				Oar.4007
A_70_P004846	0.0243166	3.57244	up	1182.45	258.873	9.96817	8.13127	847.656	1353.63	1346.05	484.076	137.238	155.303	9.5552	10.1794	10.17	9.08765	7.63759	7.66856	XM_004015725		010914OSTA056069HT OSTA Ovis aries cDNA, mRNA sequence [EE856654]		XM_004015725		Oar.9501
A_70_P030681	0.0100115	4.1798	up	1454.31	278.894	10.3366	8.27317	1297.22	1580.9	1484.82	501.648	146.515	188.52	10.2074	10.458	10.3444	9.15004	7.732	7.93747	XM_004014547		UMC-ofetw1u_0A01-003-d05 Fetal (1wk) uterus ofetw1u Ovis aries cDNA 3', mRNA sequence [GT881362]		XM_004014547		Oar.5652
A_70_P061326	0.0018206	5.15318	up	50.08	6.1229	5.21488	2.84942	50.0601	46.594	53.5859	8.36869	5	5	5.09085	5.15519	5.3986	3.46467	2.55182	2.53178	XM_004021573	CXCL12	PREDICTED: Ovis aries chemokine (C-X-C motif) ligand 12, transcript variant 1 (CXCL12), mRNA [XM_004021573]	101121145	XM_004021573
A_70_P018336	0.00426876	2.21526	up	19.2161	5	3.68695	2.53948	23.2527	18.4949	15.9007	5	5	5	3.29945	3.93392	3.82749	2.53484	2.55182	2.53178	XM_004013190		sh2P0021I01_F.ab1 adult sheep fracture callus 7d Ovis aries cDNA, mRNA sequence [DY497266]		XM_004013190		Oar.5136
A_70_P057636	0.0157208	3.21167	up	115.167	22.5515	6.43897	4.75565	105.936	121.613	117.95	36.9024	18.668	12.0842	6.34209	6.5002	6.47463	5.41404	4.86331	3.98959	EE778789		020709OMGB11034076HT OMGB1 Ovis aries cDNA, mRNA sequence [EE778789]				Oar.7538
A_70_P043096	0.0423476	2.84329	up	304.084	73.7364	7.88884	6.38129	294.008	331.073	287.171	112.61	26.7614	81.8375	7.91498	7.98905	7.7625	6.98749	5.37155	6.78482	EE756559		020605OCS411028018HT OCS4 Ovis aries cDNA, mRNA sequence [EE756559]				Oar.8846
A_70_P033101	0.000577833	2.19332	up	89.7151	23.086	6.06505	4.93193	87.795	80.6748	100.676	27.0485	18.4072	23.8022	6.02964	5.90495	6.26055	4.99912	4.84232	4.95435	XM_004012391	DYNLL2	PREDICTED: Ovis aries dynein, light chain, LC8-type 2 (DYNLL2), mRNA [XM_004012391]	101121274	XM_004012391
A_70_P004451	0.00992902	5.64571	up	90.916	10.4605	6.0789	3.58175	75.9231	94.3914	102.434	20.2928	5.19222	5.89653	5.80184	6.14921	6.28566	4.62523	3.06599	3.05403	EE751143		020502OAPP1024081HT OAPP Ovis aries cDNA, mRNA sequence [EE751143]				Oar.7370
A_70_P029461	0.0061777	2.51954	up	21.7363	5	3.87264	2.53948	23.9782	19.1828	22.0478	5	5	5	3.39044	3.98381	4.24367	2.53484	2.55182	2.53178	XM_004006716		020731ONDC227074HT ONDC Ovis aries cDNA, mRNA sequence [EE809423]		XM_004006716		Oar.5494
A_70_P045781	0.0161357	2.54112	up	491.144	121.547	8.62465	7.27919	578.237	442.639	452.558	95.6089	144.578	124.455	8.97343	8.43426	8.46626	6.7392	7.72039	7.37798	XM_004022438		020709OMLT1018050HT OMLT Ovis aries cDNA, mRNA sequence [EE794040]		XM_004022438		Oar.11957
A_70_P046026	0.0481362	2.28868	up	622.149	197.462	8.9983	7.80378	640.992	606.599	618.856	352.298	126.006	114.083	9.12437	8.92093	8.94959	8.62782	7.53064	7.25288	EE810464		010716ONDC017096HT ONDC Ovis aries cDNA, mRNA sequence [EE810464]				Oar.9409
A_70_P011621	0.0100512	3.15695	up	62.2225	10.5248	5.47882	3.82029	46.8337	70.2432	69.5905	13.1597	11.2266	7.18808	4.97034	5.70885	5.75726	4.03178	4.11753	3.31155	XM_004016813	CTNND1	PREDICTED: Ovis aries catenin (cadherin-associated protein), delta 1 (CTNND1), mRNA [XM_004016813]	101122978	XM_004016813
A_70_P013726	0.00060702	2.77215	up	662.599	157.615	9.09494	7.62393	655.613	676.931	655.251	214.432	115.149	143.263	9.1608	9.08737	9.03664	7.90271	7.41126	7.55783	EE833179		021030OOCX043033HT OOCX Ovis aries cDNA, mRNA sequence [EE833179]				Oar.4115
A_70_P018396	0.00390214	3.18824	up	161.524	31.1085	6.9429	5.27014	152.744	169.374	162.454	47.7364	23.6562	21.9328	6.94054	6.95784	6.9303	5.78334	5.20351	4.82356	DY482686		sh1-bga11_l0.s2 adult sheep fracture callus pool Ovis aries cDNA, mRNA sequence [DY482686]				Oar.5150
A_70_P038211	0.00167101	2.26462	up	97.4291	24.3142	6.20786	5.02859	104.444	90.126	97.7177	22.3893	22.9716	27.5817	6.32515	6.07273	6.22569	4.75218	5.15139	5.1822	DY503759		sh2P0048E22_F.ab1 adult sheep fracture callus 7d Ovis aries cDNA, mRNA sequence [DY503759]				Oar.4924
A_70_P029141	0.0278273	2.84302	up	36.0798	7.99522	4.74676	3.23934	50.8354	29.0806	28.3232	12.3538	5	6.63189	5.11719	4.55035	4.57274	3.95689	2.55182	3.2093	EE826183		020605ONLN012079HT ONLN Ovis aries cDNA, mRNA sequence [EE826183]				Oar.8561
A_70_P061291	0.0049564	2.90434	up	328.637	65.6317	7.97688	6.43867	225.439	363.848	396.625	64.2177	57.5215	75.1559	7.51445	8.12955	8.28665	6.18493	6.46252	6.66855	XM_004018060	IQGAP1	PREDICTED: Ovis aries IQ motif containing GTPase activating protein 1 (IQGAP1), mRNA [XM_004018060]	101104610	XM_004018060
A_70_P038121	0.000783075	8.51068	up	83.2891	6.26579	5.96214	2.87287	77.8301	86.6618	85.3753	8.79737	5	5	5.8412	6.01298	6.03225	3.53502	2.55182	2.53178	XM_004002257		sh1-aj06_l0.s2 adult sheep fracture callus pool Ovis aries cDNA, mRNA sequence [DY477771]		XM_004002257		Oar.4902
A_70_P033086	0.0104614	2.11838	up	317.762	94.5674	7.96128	6.87832	271.075	329.542	352.667	142.513	70.6542	70.5347	7.80708	7.98152	8.09525	7.31423	6.74275	6.57799	XM_004003729	ALDH9A1	PREDICTED: Ovis aries aldehyde dehydrogenase 9 family, member A1 (ALDH9A1), mRNA [XM_004003729]	101109411	XM_004003729
A_70_P008166	0.00129238	3.4102	up	218.645	38.6163	7.39378	5.62392	227.17	219.279	209.487	55.6523	30.4914	29.7051	7.52447	7.35792	7.29895	6.01104	5.56787	5.29286	DQ822575	LOC780506	Ovis aries pre-B-cell colony enhancing factor 1 mRNA, partial cds. [DQ822575]	780506			Oar.5772
A_70_P047991	0.0153751	2.39482	up	184.576	49.2009	7.14311	5.88319	184.19	189.121	180.417	81.2299	30.7013	35.6714	7.20643	7.13728	7.08564	6.5002	5.57632	5.57305	DY511272		sh3P0017P07_F.ab1 adult sheep fracture callus 10d Ovis aries cDNA, mRNA sequence [DY511272]				Oar.21777
A_70_P045616	0.0401162	4.4268	up	184.078	32.4114	7.0979	4.95164	131.564	208.138	212.532	68.3094	10.2631	18.6619	6.69008	7.27673	7.32689	6.28291	3.99374	4.57826	GT881044		UMC-ofetd35_0A01-001-e04 Day 35 fetus ofetd35 Ovis aries cDNA 3', mRNA sequence [GT881044]				Oar.5946
A_70_P058746	0.0184211	2.5185	up	612.399	171.489	8.97331	7.64075	560.244	639.483	637.469	291.045	105.913	117.508	8.92377	8.99809	8.99809	8.33258	7.29484	7.29484	GT879737		UMC-oend13n_0A01-011-b09 Day 13 (non-pregnant) endometrium oend13n Ovis aries cDNA 3', mRNA sequence [GT879737]				Oar.5243
A_70_P061556	0.0327227	2.31354	up	249.369	67.3428	7.55022	6.34011	171.485	297.874	278.749	109.023	40.0659	52.9395	7.10448	7.81774	7.72843	6.93711	5.94582	6.13742	EE825413	CTSF	020605ONLN017041HT ONLN Ovis aries cDNA, mRNA sequence [EE825413]	780471			Oar.7046
A_70_P059126	0.00396584	2.10025	up	1559.86	553.668	10.4379	9.36731	1235.19	1717.3	1727.08	652.973	471.27	536.762	10.1284	10.5931	10.5922	9.54321	9.23973	9.31899	GT643720	RAC1	UMC-od35pl_0A01-003-d12 Day 35 placenta od35pl Ovis aries cDNA 3', mRNA sequence [GT643720]	100101233			Oar.4580
A_70_P054326	0.0393998	2.68363	up	362.826	95.5883	8.15596	6.73178	283.557	406.927	397.992	177.322	54.6129	54.8297	7.87247	8.30208	8.29334	7.6265	6.38037	6.18847	XM_004016272		020314OMGB1001028HT OMGB1 Ovis aries cDNA, mRNA sequence [EE780323]		XM_004016272		Oar.9691
A_70_P016201	0.00607119	2.83696	up	2389.63	676.817	11.0939	9.58956	2000.23	2573.24	2595.41	977.032	504.583	548.837	10.8601	11.2026	11.2191	10.1062	9.32076	9.34178	CU652002	PABPC1	CU652002 ovine foetal ovary tissues (Prophase I meiosis) -M (ocaj) Ovis aries cDNA clone ocaj0002.h.19, mRNA sequence [CU652002]	100135436			Oar.13226
A_70_P058471	0.000328519	2.65123	up	5946.51	2034.78	12.5081	11.1015	5076.47	6151.35	6611.72	1910.3	2022.26	2171.77	12.2697	12.5889	12.6658	11.0862	11.0819	11.1363	XM_004014915		UMC-ocond13_0A01-005-e02 Day 13 conceptus long ocond13 Ovis aries cDNA 3', mRNA sequence [GT877384]		XM_004014915		Oar.5177
A_70_P060596	0.0472252	2.16849	up	172.198	51.5192	7.02079	5.9041	137.89	198.256	180.447	89.2944	27.682	37.5812	6.76275	7.21368	7.08595	6.63443	5.42838	5.6495	EE769902		020731OFLV1029069HT OFLV Ovis aries cDNA, mRNA sequence [EE769902]				Oar.6573
A_70_P052146	0.0303805	4.47323	up	214.891	38.4332	7.3667	5.20538	221.572	222.764	200.338	82.1052	15.9909	17.2037	7.48471	7.37964	7.23575	6.51116	4.62218	4.4828	XM_004006596	SUOX	PREDICTED: Ovis aries sulfite oxidase (SUOX), mRNA [XM_004006596]	101111953	XM_004006596
A_70_P019976	6.84101e-05	3.72538	up	89.0636	13.4603	6.0753	4.17791	98.7754	91.9756	76.4399	14.179	11.6958	14.5062	6.23797	6.1055	5.88242	4.11324	4.17204	4.24844	EE777220		030729OM1351030032HT OM135 Ovis aries cDNA, mRNA sequence [EE777220]				Oar.11471
A_70_P022376	0.0127612	7.2081	up	115.029	10.8609	6.38735	3.53773	81.2569	126.071	137.758	20.8916	6.69128	5	5.91061	6.553	6.69845	4.66511	3.4163	2.53178	EE856823		020731OSTA152023HT OSTA Ovis aries cDNA, mRNA sequence [EE856823]				Oar.12502
A_70_P069196	0.0293472	17.2907	up	41542.4	4193.38	15.4049	11.293	40318.8	37810.6	46497.8	402.234	5840.36	6337.56	15.3928	15.2522	15.5698	8.82393	12.494	12.5611	XM_004001945		020502OCSI1010082HT OCS1 Ovis aries cDNA, mRNA sequence [EE751428]		XM_004001945		Oar.6134
A_70_P026706	0.000388847	6.56941	up	53.3878	5	5.25524	2.53948	42.6923	53.768	63.7032	5	5	5	4.79044	5.34314	5.63214	2.53484	2.55182	2.53178	AY157710	EAAT2	Ovis aries excitatory amino acid transporter 2 (EAAT2) mRNA, partial cds. [AY157710]	443247			Oar.1008
A_70_P058006	0.00260474	3.39252	up	124.107	22.0213	6.56116	4.7988	143.848	113.444	115.029	32.1556	17.0896	16.8187	6.83496	6.40741	6.44111	5.22307	4.71719	4.45615	EE829061		020605ONLN014015HT ONLN Ovis aries cDNA, mRNA sequence [EE829061]				Oar.15875
A_70_P001671	0.0336663	2.34675	up	172.553	44.189	6.98377	5.7531	116.976	208.958	191.725	71.233	30.8542	30.4798	6.49408	7.28079	7.17643	6.3347	5.58146	5.34314	EE748868		020502OAPP1025008HT OAPP Ovis aries cDNA, mRNA sequence [EE748868]				Oar.13055
A_70_P051796	0.0445032	2.14083	up	134.358	40.6061	6.66662	5.56845	126.134	136.225	140.714	70.6323	23.5055	27.6804	6.61608	6.6608	6.72297	6.32553	5.19374	5.18607	XM_004007162		UMC-ofetw1u_0A01-002-e08 Fetal (1wk) uterus ofetw1u Ovis aries cDNA 3', mRNA sequence [GT881289]		XM_004007162		Oar.3972
A_70_P063216	0.00261608	2.74929	up	330.736	73.8032	8.0112	6.55214	262.509	361.91	367.787	101.356	64.2338	55.8194	7.75978	8.12356	8.15026	6.82944	6.60846	6.21851	XM_004013277	RABEP1	PREDICTED: Ovis aries rabaptin, RAB GTPase binding effector protein 1 (RABEP1), mRNA [XM_004013277]	101114539	XM_004013277
A_70_P027081	0.0105045	5.79227	up	184.774	23.1649	7.14474	4.61061	176.434	189.915	187.972	46.1574	11.1738	12.1634	7.14756	7.14378	7.14287	5.72553	4.10587	4.00042	EE785266		020502OMGB21020032HT OMGB2 Ovis aries cDNA, mRNA sequence [EE785266]				Oar.5927
A_70_P011376	0.0160627	2.10317	up	4494.05	1949.36	12.0858	11.0133	4425.79	4660.04	4396.32	2573.43	1370.04	1904.62	12.066	12.1455	12.0459	11.4996	10.583	10.9572	XM_004005871		UMC-oend10_0A01-001-d06 Day 10 endometrium oend10 Ovis aries cDNA 3', mRNA sequence [GT878779]		XM_004005871		Oar.3477
A_70_P049611	0.0129953	2.10753	up	120.419	34.6877	6.51481	5.43926	126.099	116.519	118.638	52.0812	21.9835	29.9985	6.61436	6.4483	6.48179	5.91427	5.0843	5.31922	DQ922636	TLR4	Ovis aries Toll-like receptor 4 mRNA, partial cds. [DQ922636]	554263			Oar.3281
A_70_P004921	0.0220649	2.23031	up	168.198	47.732	6.9995	5.84226	156.985	162.465	185.143	78.8251	31.5468	32.8241	6.98121	6.89691	7.12039	6.45903	5.61163	5.45612	XM_004008343		020731ONDC258081HT ONDC Ovis aries cDNA, mRNA sequence [EE810036]		XM_004008343		Oar.9516
A_70_P069051	0.0214941	5.0276	up	3854.51	756.846	11.8408	9.51095	3218.74	4243.32	4101.46	1522.23	340.576	407.73	11.576	12.0059	11.9406	10.7512	8.81776	8.96388	XM_004016051		sh3P0005J20_F.ab1 adult sheep fracture callus 10d Ovis aries cDNA, mRNA sequence [DY507201]		XM_004016051		Oar.14964
A_70_P003186	0.00572428	2.58372	up	2585.68	807.151	11.2125	9.84301	3077.7	2280.62	2398.71	1080.93	645.646	694.872	11.5118	11.0256	11.0999	10.251	9.62752	9.65054
A_70_P066066	7.80092e-05	2.47194	up	63.8473	14.4335	5.58288	4.27724	65.2852	62.9906	63.2662	14.3855	12.8687	16.0461	5.57148	5.55811	5.61906	4.12878	4.31816	4.38477	GT873971		UMC-oasplee_0A01-001-a11 Adult spleen oasplee Ovis aries cDNA 3', mRNA sequence [GT873971]				Oar.7009
A_70_P051006	0.00354533	2.10816	up	36643.1	18385.3	15.2168	14.1409	33306.1	36266.4	40356.7	20862.8	16501.4	17791.8	15.1057	15.1746	15.3702	14.4516	13.9619	14.0091	NM_001105263	LOC100125628	Ovis aries laminin receptor 1 (LOC100125628), mRNA [NM_001105263]	100125628	NM_001105263		Oar.22928
A_70_P049071	0.0311358	3.14659	up	112.085	22.9967	6.37284	4.71905	89.7189	112.021	134.514	40.5073	17.3471	11.1356	6.06171	6.39057	6.66624	5.53239	4.74272	3.88204	XM_004021408	HERC4	PREDICTED: Ovis aries HECT and RLD domain containing E3 ubiquitin protein ligase 4, transcript variant 3 (HERC4), mRNA [XM_004021408]	101103532	XM_004021408
A_70_P009676	2.55868e-05	16.7741	up	128.194	5	6.60764	2.53948	154.788	108.605	121.19	5	5	5	6.96447	6.34187	6.51659	2.53484	2.55182	2.53178	DY520001		sh3P0045M16_F.ab1 adult sheep fracture callus 10d Ovis aries cDNA, mRNA sequence [DY520001]				Oar.8037
A_70_P043566	0.00146281	2.12731	up	181.558	50.4131	7.11354	6.02451	164.567	176.375	203.732	66.333	42.392	42.5144	7.05136	7.02747	7.26178	6.23001	6.02321	5.82031	CF117176		fp295.z2 fp 73-75d fetal sheep skin library Ovis aries cDNA, mRNA sequence [CF117176]				Oar.6478
A_70_P005391	0.0125893	3.24926	up	230.486	46.518	7.45867	5.75856	186.288	240.945	264.225	81.0875	28.7746	29.692	7.21986	7.50526	7.6509	6.49802	5.48658	5.29107	XM_004008901	HDAC3	PREDICTED: Ovis aries histone deacetylase 3 (HDAC3), mRNA [XM_004008901]	101107092	XM_004008901
A_70_P028031	0.00447102	3.22497	up	876.153	191.264	9.53261	7.84333	896.779	809.79	921.89	296.413	151.551	125.829	9.63213	9.37075	9.59496	8.35866	7.77992	7.3914
A_70_P057811	0.0133123	2.09473	up	254.537	74.0668	7.61757	6.55081	279.892	212.112	271.607	104.341	62.4063	55.453	7.85157	7.30701	7.69414	6.8746	6.57099	6.20685	EE819332		010914ONDC179048HT ONDC Ovis aries cDNA, mRNA sequence [EE819332]				Oar.15836
A_70_P036761	0.0101282	2.95022	up	548.83	120.116	8.76157	7.20075	388.685	572.663	685.141	185.256	92.1219	82.9719	8.34936	8.82933	9.10603	7.68846	7.10639	6.80741	GW997087		U_TL-090730_DO_K2_plate1m13.b3 cDNA library from sheep prenatal mammary gland Ovis aries cDNA, mRNA sequence [GW997087]				Oar.3705
A_70_P057271	0.0277915	2.35469	up	258.918	69.4879	7.62747	6.39193	204.706	264.013	308.034	110.161	56.4865	41.816	7.36049	7.64837	7.87355	6.94975	6.43149	5.79456	EE753729		020605OCS411024062HT OCS4 Ovis aries cDNA, mRNA sequence [EE753729]				Oar.7463
A_70_P016296	0.011768	4.97153	up	6922.94	1363.63	12.7326	10.4189	5819.64	6437.84	8511.34	2416.36	908.263	766.282	12.4778	12.6562	13.0639	11.3996	10.0739	9.78326	XM_004006081		UMC-onnova_0A01-001-f10 Neonatal ovary onnova Ovis aries cDNA 3', mRNA sequence [GT882718]		XM_004006081		Oar.13253
A_70_P017291	0.0102051	2.02558	up	3071.92	1276.56	11.4943	10.4759	2743.68	3056.31	3415.77	1625.42	1185.92	1018.36	11.3471	11.482	11.6536	10.8591	10.406	10.1627	XM_004006897		010914OSTA055036HT OSTA Ovis aries cDNA, mRNA sequence [EE863568]		XM_004006897		Oar.8352
A_70_P004336	0.0148786	2.82619	up	1023.02	264.645	9.76723	8.26837	1196.58	887.127	985.36	431.036	186.533	176.366	10.0873	9.52655	9.68784	8.90935	8.04722	7.84854	EE749118		020709OAPP1035005HT OAPP Ovis aries cDNA, mRNA sequence [EE749118]				Oar.7346
A_70_P024652	0.000410613	2.21986	up	155.117	40.551	6.88584	5.73537	147.946	145.41	171.995	51.03	32.4483	38.1748	6.89071	6.7531	7.0137	5.88462	5.65207	5.66943	EU340266	CITED2	Ovis aries Cbp/p300-interacting transactivator with Glu/Asp-rich carboxy-terminal domain 2 mRNA, partial cds. [EU340266]	100135454			Oar.6686
A_70_P058276	0.0269233	3.19904	up	3579.08	976.374	11.6959	10.0183	2509.31	3834.82	4393.11	1622.85	630.066	676.204	11.1958	11.8495	12.0424	10.8568	9.59119	9.60678	XM_004012902		U_TL-090730_DS_K2_plate2a11.b3 cDNA library from sheep postnatal mammary gland Ovis aries cDNA, mRNA sequence [GW998622]		XM_004012902		Oar.13945
A_70_P053171	0.000439418	4.65543	up	296.188	38.1009	7.84352	5.6246	289.981	254.621	343.962	42.4491	26.6401	45.2136	7.89631	7.58724	8.04701	5.59919	5.36402	5.91061			Rep: Isoform 2 of Q5SUF2 - Mus musculus (Mouse), partial (89%) [TC68016]
XF_vs_XJ 2.0 fold down regulated mRNAs
	P-value Fold change and Regulation			Group-raw Intensity		Group-Normalized Intensity		Raw Intensity						Normalized Intensity						Annotations
ProbeName	p-value	FCAbsolute	regulation	[XF](raw)	[XJ](raw)	[XF](normalized)	[XJ](normalized)	[XF1, XF](raw)	[XF2, XF](raw)	[XF3, XF](raw)	[XJ1, XJ](raw)	[XJ2, XJ](raw)	[XJ3, XJ](raw)	[XF1, XF](normalized)	[XF2, XF](normalized)	[XF3, XF](normalized)	[XJ1, XJ](normalized)	[XJ2, XJ](normalized)	[XJ3, XJ](normalized)	GenbankAccession	GeneSymbol	Description	EntrezGeneID	RefSeqAccession	TIGRID	UniGeneID
A_70_P034386	0.00230046	2.20965	down	44.4879	55.1208	5.04683	6.19065	52.1212	47.1795	34.1631	54.2521	50.9119	60.1984	5.16481	5.17256	4.80314	5.96941	6.27086	6.33168
A_70_P044426	0.0128793	2.3085	down	173.155	240.292	7.00254	8.2095	129.277	227.226	162.963	236.245	184.642	299.988	6.66032	7.40947	6.93784	8.0329	8.02933	8.56628	FE030356		C0009476B23.Q1KAM13R KN511 Ovis aries efferent gastric lymph from Teladorsagia infected sheep Ovis aries cDNA clone C0009476B23 3', mRNA sequence [FE030356]				Oar.17012
A_70_P026252	0.0121275	2.34366	down	61.2864	82.3872	5.49001	6.71877	60.5311	79.0144	44.3138	86.7484	58.2708	102.142	5.44696	5.8781	5.14496	6.59347	6.47895	7.0839	AJ311788	VHNF1	Ovis aries partial mRNA for HNF-1 beta (vHNF1 gene). [AJ311788]	443198			Oar.891
A_70_P030242	0.0254568	2.53362	down	30.4503	40.3215	4.3519	5.6931	26.5598	37.9352	26.8559	53.6979	27.0616	40.2049	3.68847	4.86961	4.49763	5.95163	5.38512	5.74256	NM_001009306	PRL	Ovis aries prolactin (PRL), mRNA [NM_001009306]	443317	NM_001009306		Oar.390
A_70_P044191	0.00281898	2.45978	down	47.8566	66.713	5.15153	6.45005	52.2745	53.2887	38.0066	69.869	72.6325	57.6374	5.16926	5.33118	4.95414	6.31005	6.78017	6.25994	FE029666		C0009265N24.P1KAM13F KN511 Ovis aries rectum and large colon from E. coli challenged and unchallenged animals Ovis aries cDNA clone C0009265N24 5', mRNA sequence [FE029666]				Oar.16965
A_70_P043846	0.0232457	2.19157	down	13.5591	14.0668	3.10566	4.23762	22.7442	11.1375	6.79571	12.6447	18.0174	11.5383	3.23377	3.26819	2.81501	3.98639	4.79864	3.92784
A_70_P071751	0.00956589	2.33577	down	106.754	151.513	6.33002	7.55392	119.57	115.476	85.2176	213.491	133.119	107.93	6.52262	6.43906	6.02837	7.89776	7.60104	7.16294	FE034230		C0009481N09.P1KAM13F KN511 Ovis aries efferent gastric lymph from Teladorsagia infected sheep Ovis aries cDNA clone C0009481N09 5', mRNA sequence [FE034230]				Oar.17189
A_70_P022806	0.0318808	3.69921	down	1663.3	5255.79	10.4038	12.291	801.814	2378.51	1809.58	2882.21	5905.81	6979.35	9.45587	11.0929	10.6627	11.6655	12.5118	12.6958	XM_004015031		020605ONLN112078HT ONLN Ovis aries cDNA, mRNA sequence [EE831553]		XM_004015031		Oar.12590
A_70_P002486	0.0189394	2.00797	down	116.309	137.987	6.44239	7.44812	122.682	139.144	87.1002	134.398	106.558	173.004	6.56844	6.68801	6.07071	7.22727	7.30306	7.81404
A_70_P054966	0.0161901	2.02004	down	32.9916	37.0317	4.60593	5.62032	38.5092	31.6174	28.8482	29.8974	41.5012	39.6964	4.57383	4.65135	4.59263	5.13965	5.99648	5.72482	XM_004022366		020731ONDC277022HT ONDC Ovis aries cDNA, mRNA sequence [EE812254]		XM_004022366		Oar.11114
A_70_P031256	0.0298857	2.01378	down	378.787	530.738	8.22552	9.23542	364.403	427.858	344.101	359.895	616.842	615.478	8.24762	8.37939	8.04955	8.65567	9.5573	9.49331	XM_004020687	BCL2	Ovis aries bcl-2 mRNA, partial cds. [DQ152929]	494190	XM_004020687		Oar.3187
A_70_P001211	0.0274879	2.39197	down	135.481	204.013	6.68569	7.94389	132.787	142.223	131.431	132.377	225.435	254.226	6.70663	6.71946	6.63097	7.20462	8.28751	8.33954	FE027848		C0009263D22.P1KAM13F KN511 Ovis aries efferent gastric lymph from uninfected sheep Ovis aries cDNA clone C0009263D22 5', mRNA sequence [FE027848]				Oar.16832
A_70_P033946	0.00341836	3.01914	down	12.2616	18.1852	2.98459	4.57873	16.5082	9.44257	10.834	23.1606	16.5603	14.8347	2.60912	3.0378	3.30685	4.79933	4.66148	4.27538	CN823383		Oa_splbn_04F03_M13reverse Sheep spleen\brain pSport1 library Ovis aries cDNA clone Oa_splbn_04F03 5', mRNA sequence [CN823383]				Oar.2380
A_70_P031101	0.0125989	2.42162	down	97.3502	135.857	6.146	7.42197	70.5008	124.803	96.7467	148.18	97.0378	162.354	5.68591	6.54218	6.2099	7.36936	7.17414	7.7224	CN822611		Oa_splbn_11B09_M13reverse Sheep spleen\brain pSport1 library Ovis aries cDNA clone Oa_splbn_11B09 5', mRNA sequence [CN822611]				Oar.3148
A_70_P025306	0.0394505	2.3433	down	13.4582	15.7001	3.14668	4.37522	13.926	17.9569	8.49175	19.8827	12.3119	14.9058	2.56822	3.89468	2.97714	4.59778	4.24559	4.2823	FE021891		C0009254H15.Q1KAM13R KN511 Ovis aries rectum and large colon from E. coli challenged and unchallenged animals Ovis aries cDNA clone C0009254H15 3', mRNA sequence [FE021891]				Oar.16418
A_70_P069261	0.00227089	3.0737	down	593.324	1359.53	8.90143	10.5214	491.446	738.41	550.116	1085.95	1245.95	1746.7	8.71278	9.22303	8.76849	10.2628	10.463	10.8384	EE750279		020709OAPP1046064HT OAPP Ovis aries cDNA, mRNA sequence [EE750279]				Oar.6147
A_70_P007996	0.0218578	2.37682	down	94.548	134.745	6.14985	7.39888	87.5894	98.2665	97.788	94.9389	152.587	156.709	6.0238	6.19931	6.22644	6.72799	7.7843	7.68436	FE029646		C0009265N12.P1KAM13F KN511 Ovis aries gastric lymph node from Teladorsagia infected sheep Ovis aries cDNA clone C0009265N12 5', mRNA sequence [FE029646]				Oar.12353
A_70_P056326	0.0161993	2.37181	down	584.355	966.301	8.8403	10.0863	375.853	705.472	671.74	789.809	943.039	1166.06	8.29619	9.14827	9.07643	9.80507	10.131	10.3228	XM_004017109		UMC-od20pl_0A01-005-e06 NOVALUE od20pl Ovis aries cDNA 3', mRNA sequence [GT642810]		XM_004017109		Oar.12718
A_70_P060526	0.0246736	2.63842	down	93.9359	153.04	6.15182	7.5515	101.445	98.2813	82.0811	98.4879	158.129	202.504	6.28058	6.20019	5.97469	6.78482	7.8296	8.04007	EE833597		021030OOCX031037HT OOCX Ovis aries cDNA, mRNA sequence [EE833597]				Oar.6558
A_70_P062981	0.0373439	2.49531	down	28.4972	38.0443	4.27731	5.59652	26.6987	35.0667	23.7261	33.5041	25.9964	54.6324	3.70637	4.78473	4.34082	5.26978	5.33486	6.18493	EE761672		021030OD15L036055HT OD15L Ovis aries cDNA, mRNA sequence [EE761672]				Oar.6679
A_70_P000621	0.0412599	3.45991	down	20.4161	36.9618	3.70487	5.4956	20.3972	20.2142	20.6369	25.4564	23.559	61.87	2.89247	4.06001	4.16212	4.91635	5.19919	6.37127	FE038505		C0009487O10.Q1KM13R KN511 Ovis aries peyer's patch from terminal ileum of Teladorsagia infected sheep Ovis aries cDNA clone C0009487O10 3', mRNA sequence [FE038505]				Oar.16713
A_70_P041332	0.0335437	2.0929	down	169.107	207.312	6.94299	8.00849	112.545	222.784	171.99	199.687	158.112	264.137	6.43524	7.38078	7.01295	7.80614	7.82865	8.39068	AF099674	PTAFR	Ovis aries platelet activating factor receptor mRNA, partial cds. [AF099674]	443041			Oar.647
A_70_P070351	0.0201188	2.00512	down	172.533	199.88	6.98019	7.98388	114.446	207.028	196.124	208.383	175.789	215.467	6.46389	7.26831	7.20837	7.86435	7.9765	8.11079	XM_004010560		020731ONDC242052HT ONDC Ovis aries cDNA, mRNA sequence [EE820559]		XM_004010560		Oar.9219
A_70_P054386	0.00770058	2.05851	down	364.559	485.928	8.13922	9.18082	271	458.179	364.497	490.236	418.38	549.168	7.80404	8.47471	8.13891	9.11245	9.08737	9.34264	EE830852		020605ONLN049044HT ONLN Ovis aries cDNA, mRNA sequence [EE830852]				Oar.9704
A_70_P005936	0.0120852	3.173	down	15.3921	23.6909	3.30688	4.97272	17.0183	16.5237	12.6344	23.0942	18.3293	29.6492	2.62712	3.77547	3.51804	4.79619	4.83309	5.28889	EE759432		020829OD10L007032HT OD10L Ovis aries cDNA, mRNA sequence [EE759432]				Oar.6106
A_70_P032721	0.012091	2.1467	down	231.503	307.856	7.45827	8.56039	292.657	208.653	193.198	317.07	250.957	355.54	7.9082	7.27889	7.18772	8.45661	8.43914	8.78544
A_70_P023301	0.022275	3.29922	down	22.4268	35.4713	3.8245	5.54663	21.1552	28.1247	18.0006	33.7115	29.1629	43.5395	2.98214	4.49763	3.99374	5.28266	5.50694	5.85029
A_70_P053756	0.0339368	2.49394	down	14.0686	17.0812	3.16496	4.48339	18.1275	13.5927	10.4856	10.9227	17.2275	23.0935	2.71276	3.52028	3.26183	3.80817	4.73303	4.90896	FE037601		C0009486J12.Q1KM13R KN511 Ovis aries abomasal mucosa (gastric fold) from Teladorsagia infected sheep Ovis aries cDNA clone C0009486J12 3', mRNA sequence [FE037601]				Oar.15652
A_70_P025356	0.00232587	2.33517	down	10.4091	12.3192	2.81545	4.03898	15.3199	6.58971	9.31773	14.9532	9.40702	12.5974	2.59116	2.74857	3.10661	4.18936	3.87512	4.05246	FE022105		C0009254M11.Q1KAM13R KN511 Ovis aries rectum and large colon from E. coli challenged and unchallenged animals Ovis aries cDNA clone C0009254M11 3', mRNA sequence [FE022105]				Oar.16428
A_70_P002126	0.0329146	2.259	down	12.8499	15.6352	3.19731	4.373	11.8802	14.9919	11.6776	14.6744	12.9723	19.2589	2.53002	3.64844	3.41349	4.15973	4.32735	4.63191	FE022127		C0009254M23.Q1KAM13R KN511 Ovis aries rectum and large colon from E. coli challenged and unchallenged animals Ovis aries cDNA clone C0009254M23 3', mRNA sequence [FE022127]				Oar.15052
A_70_P005061	0.0230691	2.27795	down	110.837	149.637	6.36415	7.55189	91.7841	118.997	121.73	112.66	183.347	152.904	6.09422	6.47463	6.5236	6.98844	8.0233	7.64391	XM_004015808		020709OAPP1056066HT OAPP Ovis aries cDNA, mRNA sequence [EE750837]		XM_004015808		Oar.9544
A_70_P029981	0.00244382	2.38558	down	27.8821	36.0059	4.32981	5.58415	30.9335	26.6617	26.0512	34.1961	34.5078	39.3138	4.09471	4.4369	4.45783	5.30097	5.74529	5.7062	NM_001009727	CRHR1	Ovis aries corticotropin releasing hormone receptor 1 (CRHR1), mRNA [NM_001009727]	443025	NM_001009727		Oar.759
A_70_P039372	0.00417079	3.24958	down	85.373	162.057	5.9787	7.67896	66.95	101.535	87.6343	139.622	146.665	199.883	5.6066	6.24672	6.08279	7.28012	7.73466	8.02209	NM_001101735	IFNT6	Ovis aries ovine trophoblast protein-1 p12 (IFNT6), mRNA [NM_001101735]	443403	NM_001101735		Oar.17312
A_70_P067661	0.0248556	2.10406	down	10.4005	10.828	2.81935	3.89252	15.0566	9.73011	6.41483	8.69504	13.8248	9.96425	2.58699	3.08429	2.78676	3.51235	4.41539	3.74983
A_70_P051152	0.0113181	2.4678	down	706.227	1263.29	9.15982	10.463	928.62	608.842	581.22	1438.99	1259.58	1091.31	9.69288	8.92465	8.86193	10.6656	10.4774	10.2461	NM_001009758	PEPT1	Ovis aries proton-dependent gastrointestinal peptide transporter (PEPT1), mRNA [NM_001009758]	443225	NM_001009758		Oar.1065
A_70_P068271	0.00823149	2.02008	down	76.4915	89.5732	5.82886	6.84327	67.3838	90.5025	71.5883	96.6642	64.9188	107.136	5.61747	6.07935	5.78975	6.75531	6.6227	7.1518	XM_004011957	LOC780448	Ovis aries kappa opioid receptor mRNA, partial cds. [DQ065757]	780448	XM_004011957		Oar.4800
A_70_P003466	0.00204369	2.43145	down	144.077	213.293	6.77524	8.05705	142.896	139.313	150.023	189.214	224.9	225.765	6.82308	6.69008	6.81256	7.71354	8.28299	8.17463	XM_004014688		CU637862 ovine foetal ovary tissues ( Early folliculogenesis) - F (ocai) Ovis aries cDNA clone ocai0002.l.23 5', mRNA sequence [CU637862]		XM_004014688		Oar.16267
A_70_P064646	0.0376517	3.17137	down	22.025	32.5391	3.76159	5.42669	19.6239	30.3412	16.1099	29.457	27.2847	40.8756	2.83686	4.60241	3.84549	5.11875	5.40037	5.76095	FE035363		C0009483G23.Q1KM13R KN511 Ovis aries rectum and large colon from E. coli challenged and unchallenged animals Ovis aries cDNA clone C0009483G23 3', mRNA sequence [FE035363]				Oar.12212
A_70_P026692	0.0345955	2.54594	down	74.3571	100.761	5.68013	7.02832	45.1411	95.7139	82.2163	99.2372	81.342	121.703	4.89761	6.16516	5.97762	6.79648	6.93919	7.3493	GT642450	PLGF	UMC-od20pl_0A01-001-b09 NOVALUE od20pl Ovis aries cDNA 3', mRNA sequence [GT642450]	443245			Oar.1005
A_70_P028606	0.00176039	2.40004	down	72.1735	98.1641	5.73082	6.99388	60.2563	81.7308	74.5334	108.283	79.4061	106.803	5.43076	5.92051	5.8412	6.92725	6.90683	7.14756	FE024578		C0009258G11.Q1KAM13R KN511 Ovis aries cDNA clone C0009258G11 3', mRNA sequence [FE024578]				Oar.9094
A_70_P015356	0.0084052	3.22619	down	7.99803	14.6316	2.58882	4.27865	12.4637	6.53035	5	9.36158	17.1795	17.3537	2.54155	2.74472	2.48019	3.6117	4.72628	4.49797	FE024305		C0009258A02.P1KAM13F KN511 Ovis aries abomasal mucosa (gastric fold) from (Teladorsagia) uninfected sheep Ovis aries cDNA clone C0009258A02 5', mRNA sequence [FE024305]				Oar.16600
A_70_P012961	0.0289681	2.20834	down	64.0677	76.855	5.51044	6.65341	58.8943	93.8305	39.4783	82.5339	67.4558	80.5752	5.38853	6.14225	5.00055	6.5196	6.67667	6.76395
A_70_P001526	0.000638837	2.02068	down	277.916	357.768	7.75612	8.77096	253.321	314.894	265.533	365.323	316.752	391.231	7.69909	7.91402	7.65527	8.68487	8.72303	8.90498	CN824066	GFAP	Oa_splbn_07I21_M13reverse Sheep spleen\brain pSport1 library Ovis aries cDNA clone Oa_splbn_07I21 5', mRNA sequence [CN824066]	443220			Oar.2819
A_70_P017127	0.0243838	2.37585	down	27.2227	32.7754	4.2061	5.45454	26.8822	35.2436	19.5423	29.5326	30.6393	38.1542	3.73123	4.79412	4.09296	5.12319	5.57176	5.66869	U84247	LEP	Ovis aries leptin mRNA, partial cds. [U84247]	443534			Oar.524
A_70_P044581	0.0355187	2.9841	down	36.3493	58.705	4.62503	6.20232	29.1801	46.0149	33.8529	44.639	42.868	88.6082	3.94294	5.14016	4.79198	5.67774	6.0392	6.89003	FE033656		C0009481A06.Q1KM13R KN511 Ovis aries cDNA clone C0009481A06 3', mRNA sequence [FE033656]				Oar.16121
A_70_P066936	0.0123382	2.28619	down	856.244	1575.99	9.49659	10.6895	917.049	851.018	800.664	1021.96	1796.49	1909.52	9.67337	9.46636	9.35006	10.1724	10.9352	10.9611	EE852995		021030OSPA1020017HT OSPA Ovis aries cDNA, mRNA sequence [EE852995]				Oar.7108
A_70_P023646	0.0383355	3.15909	down	19.2732	29.0128	3.61507	5.27458	17.8481	23.1433	16.8282	22.325	31.06	33.6535	2.68375	4.25633	3.90514	4.74674	5.58977	5.48724	EE870196		010716OT2F021025HT OT2F Ovis aries cDNA, mRNA sequence [EE870196]				Oar.12912
A_70_P068676	0.0342917	3.06262	down	20.9781	31.1931	3.73475	5.34951	18.6193	22.6036	21.7113	33.5984	22.8047	37.1763	2.75586	4.22055	4.22782	5.27576	5.13689	5.63588	CN822435		Oa_splbn_11J24_M13reverse Sheep spleen\brain pSport1 library Ovis aries cDNA clone Oa_splbn_11J24 5', mRNA sequence [CN822435]				Oar.2831
A_70_P066626	0.0384268	2.72343	down	13.8061	21.9038	3.29378	4.7392	11.7749	14.9125	14.7309	33.7471	13.2259	18.7386	2.52788	3.64215	3.7113	5.2855	4.34974	4.58237
A_70_P045906	0.0115312	2.11401	down	110.501	136.605	6.36549	7.44547	97.5115	137.002	96.9891	121.895	121.253	166.668	6.21569	6.66624	6.21453	7.09502	7.4816	7.75978	EE746560		020502OAPP1031033HT OAPP Ovis aries cDNA, mRNA sequence [EE746560]				Oar.9385
A_70_P035526	0.000639322	2.09697	down	714.605	1084.54	9.20443	10.2727	600.116	771.343	772.354	1168.02	968.769	1116.85	9.02269	9.28945	9.30115	10.3807	10.1635	10.2741	GT882283		UMC-omix3_0A01-002-a09 Day 10 endometrium omix3 Ovis aries cDNA 3', mRNA sequence [GT882283]				Oar.15829
A_70_P023636	0.0292336	2.80258	down	16.4007	22.6849	3.39129	4.87805	16.9857	18.7498	13.4667	24.4072	14.9571	28.6905	2.62547	3.95574	3.59267	4.87369	4.52404	5.23643	EE870278		010716OT2F014088HT OT2F Ovis aries cDNA, mRNA sequence [EE870278]				Oar.12910
A_70_P031111	0.0273547	2.58742	down	27.3673	36.1519	4.20595	5.57746	25.3241	30.8928	25.885	30.3175	31.8548	46.2834	3.54737	4.62218	4.44829	5.15931	5.62826	5.94482	CN822980		Oa_splbn_03O16_M13reverse Sheep spleen\brain pSport1 library Ovis aries cDNA clone Oa_splbn_03O16 5', mRNA sequence [CN822980]				Oar.3150
A_70_P026691	0.035234	2.03272	down	53.8958	58.7099	5.22812	6.25153	38.6823	62.7177	60.2872	73.6111	46.8353	55.6835	4.5867	5.54793	5.54973	6.37707	6.1635	6.21402	GT642450	PLGF	UMC-od20pl_0A01-001-b09 NOVALUE od20pl Ovis aries cDNA 3', mRNA sequence [GT642450]	443245			Oar.1005
A_70_P045026	0.0414333	2.14025	down	76.1221	96.3512	5.83438	6.93216	77.2348	77.0418	74.0898	64.4929	104.288	120.273	5.83014	5.84332	5.82966	6.19196	7.27328	7.33123	FE025349		C0009259I14.P1KAM13F KN511 Ovis aries cDNA clone C0009259I14 5', mRNA sequence [FE025349]				Oar.16210
A_70_P048296	0.0154212	2.1759	down	122.899	151.868	6.47619	7.59781	87.1025	126.937	154.656	148.732	135.596	171.276	6.01056	6.56418	6.85385	7.37439	7.61691	7.80212
A_70_P030116	0.00598494	2.08209	down	76.5537	90.9432	5.82187	6.87991	62.1653	91.6901	75.8058	100.067	72.0682	100.694	5.49657	6.1009	5.86816	6.80896	6.76792	7.06285	NM_001009215	BRS3	Ovis aries bombesin-like receptor 3 (BRS3), mRNA [NM_001009215]	443044	NM_001009215		Oar.749
A_70_P031901	0.00232898	2.30092	down	10.8995	11.9469	2.79149	3.9937	19.2246	5.23409	8.2399	15.9069	9.78925	10.1445	2.79971	2.62769	2.94707	4.27674	3.92809	3.77627	FE022406		C0009255D11.Q1KAM13R KN511 Ovis aries abomasal mucosa (gastric fold) from Teladorsagia infected sheep Ovis aries cDNA clone C0009255D11 3', mRNA sequence [FE022406]				Oar.15219
A_70_P049741	0.00539389	4.44649	down	56.8184	141.232	5.32214	7.4748	41.7729	68.6919	59.9904	114.121	122.735	186.84	4.74726	5.67656	5.5426	7.00608	7.49569	7.92265	CN822275		Oa_splbn_10B09_M13reverse Sheep spleen\brain pSport1 library Ovis aries cDNA clone Oa_splbn_10B09 5', mRNA sequence [CN822275]				Oar.3312
A_70_P025731	0.0338828	2.08202	down	17.9403	19.2495	3.59989	4.65787	25.69	15.7321	12.3989	12.9049	19.5059	25.3377	3.58982	3.71567	3.49418	4.00624	4.92439	5.04299	FE023131		C0009256E11.P1KAM13F KN511 Ovis aries rectum and large colon from E. coli challenged and unchallenged animals Ovis aries cDNA clone C0009256E11 5', mRNA sequence [FE023131]				Oar.16503
A_70_P068211	0.0340815	3.61431	down	612.772	1422.74	8.76675	10.6205	237.946	798.914	801.455	1402.59	1415.22	1450.41	7.59489	9.35268	9.35268	10.635	10.628	10.5984	XM_004006045	XDH	Ovis aries xanthine dehydrogenase (XDH) mRNA, partial cds. [EF529448]	780499	XM_004006045		Oar.4784
A_70_P025956	0.0431399	2.73571	down	22.8755	29.5218	3.85257	5.30448	20.4031	24.8873	23.3362	28.2704	26.3135	33.9816	2.89332	4.35283	4.31155	5.06065	5.35313	5.49965
A_70_P051056	0.019183	2.01085	down	899.696	1464.15	9.58063	10.5884	816.776	942.957	939.355	945.964	1694.62	1751.87	9.49246	9.62888	9.62056	10.0648	10.8582	10.8423	NM_001009458	INHBA	Ovis aries inhibin, beta A (INHBA), mRNA [NM_001009458]	443524	NM_001009458		Oar.633
A_70_P063471	0.0435974	2.34184	down	42.6133	50.585	4.83677	6.06442	29.9856	47.9708	49.8834	52.3791	44.4608	54.9152	4.0101	5.198	5.30222	5.92286	6.08081	6.18958	FE022739		C0009255L04.Q1KAM13R KN511 Ovis aries peyer's patch from terminal ileum of Teladorsagia infected sheep Ovis aries cDNA clone C0009255L04 3', mRNA sequence [FE022739]				Oar.15443
A_70_P007316	0.0398177	2.13709	down	29946.3	69315.1	14.8209	15.9165	20135.3	33920.5	35783.1	43523.6	83722.8	80698.9	14.249	15.0724	15.1413	15.4916	16.261	15.997	XM_004004510	SLC40A1	PREDICTED: Ovis aries solute carrier family 40 (iron-regulated transporter), member 1, transcript variant 1 (SLC40A1), mRNA [XM_004004510]	101113825	XM_004004510
A_70_P007301	0.0137996	2.87133	down	11.5069	18.0533	3.00321	4.52492	13.5177	10.2829	10.7199	16.3006	11.7476	26.1118	2.56107	3.1608	3.28774	4.30285	4.17994	5.09197	FE034100		C0009481K09.Q1KM13R KN511 Ovis aries rectum and large colon from E. coli challenged and unchallenged animals Ovis aries cDNA clone C0009481K09 3', mRNA sequence [FE034100]				Oar.14863
A_70_P032866	0.0180762	2.58576	down	12.7746	17.2273	3.09077	4.46136	15.36	12.4628	10.501	18.6713	10.4391	22.5716	2.59179	3.4163	3.26421	4.49656	4.01494	4.87258	CO001064		LOV39 pre-oestrum adult sheep ovary library Ovis aries cDNA, mRNA sequence [CO001064]				Oar.286
A_70_P012591	0.0186096	2.34715	down	67.3108	87.1885	5.59084	6.82175	49.6806	75.9624	76.2893	78.4177	80.378	102.77	5.07683	5.81706	5.87864	6.45051	6.9219	7.09285	NM_001009454	GHRHR	Ovis aries growth hormone releasing hormone receptor (GHRHR), mRNA [NM_001009454]	443511	NM_001009454		Oar.848
A_70_P044221	0.0130915	2.08317	down	218.355	284.164	7.38044	8.43922	179.628	227.811	247.627	235.44	331.674	285.379	7.1709	7.41415	7.55626	8.02682	8.7872	8.50362	XM_004002202		C0009476C13.P1KAM13F KN511 Ovis aries gastric lymph node from Teladorsagia infected sheep Ovis aries cDNA clone C0009476C13 5', mRNA sequence [FE029786]		XM_004002202		Oar.16971
A_70_P069426	0.0081505	2.40123	down	43.9267	59.9426	5.03711	6.30088	51.393	39.3662	41.0207	49.4446	68.6338	61.7495	5.14016	4.92044	5.05073	5.83621	6.69725	6.36919
A_70_P021596	0.00739807	2.45617	down	285.153	455.641	7.779	9.0754	225.157	306.231	324.071	637.499	336.794	392.631	7.51292	7.86933	7.95474	9.51152	8.80534	8.90935	DY511316		sh3P0018B12_F.ab1 adult sheep fracture callus 10d Ovis aries cDNA, mRNA sequence [DY511316]				Oar.4544
A_70_P039366	0.00192009	2.52856	down	274.428	443.632	7.73339	9.07171	325.999	253.337	243.948	491.757	429.329	409.809	8.08783	7.57427	7.53809	9.11998	9.12437	8.97079	NM_001009191	CXCL10	Ovis aries chemokine (C-X-C motif) ligand 10 (CXCL10), mRNA [NM_001009191]	442997	NM_001009191		Oar.1025
A_70_P049531	0.018158	2.75762	down	967.641	2312.08	9.69777	11.1612	1029.54	915.386	957.998	1207.53	3020.11	2708.6	9.86812	9.5776	9.64757	10.4296	11.6105	11.4435	EE753903	LOC100037703	020605OCS411009069HT OCS4 Ovis aries cDNA, mRNA sequence [EE753903]	100037703			Oar.10439
A_70_P067651	0.00380291	2.14939	down	36.4548	44.1853	4.73864	5.84256	37.9363	34.594	36.8342	51.0953	30.2951	51.1656	4.54796	4.76287	4.90509	5.88765	5.56202	6.07802	CU653443		CU653443 ovine foetal ovary tissues (Prophase I meiosis) -M (ocaj) Ovis aries cDNA clone ocaj0001.d.23, mRNA sequence [CU653443]				Oar.4212
A_70_P071896	0.0253552	2.02247	down	90.4163	110.411	6.09656	7.11267	90.269	92.9752	88.0049	89.4455	89.0009	152.787	6.07273	6.12944	6.08749	6.63692	7.05872	7.64239	FE035303		C0009483F14.Q1KM13R KN511 Ovis aries efferent gastric lymph from uninfected sheep Ovis aries cDNA clone C0009483F14 3', mRNA sequence [FE035303]				Oar.17219
A_70_P001441	0.0274278	2.69942	down	112.609	192.973	6.38938	7.82203	95.1592	110.527	132.141	140.177	129.746	308.996	6.16237	6.36715	6.63864	7.29061	7.57234	8.60315	EF062861	LOC100037689	Ovis aries glucose-6-phosphatase mRNA, partial cds. [EF062861]	100037689			Oar.12995
A_70_P027666	0.0195957	2.2873	down	976.792	1791.58	9.70308	10.8967	1117.73	915.443	897.204	2488.62	1360.21	1525.91	9.99333	9.57899	9.53692	11.4568	10.5742	10.6592	CU652926		CU652926 ovine foetal ovary tissues (Prophase I meiosis) -M (ocaj) Ovis aries cDNA clone ocaj0003.m.15, mRNA sequence [CU652926]				Oar.5365
A_70_P053931	0.00186696	2.27396	down	106.911	140.986	6.3146	7.49981	90.616	123.806	106.311	146.417	120.215	156.325	6.07863	6.5279	6.33728	7.35114	7.46675	7.68154
A_70_P025981	0.00373776	2.02733	down	91.2184	108.29	6.10822	7.1278	94.7288	91.3714	87.5551	104.586	89.269	131.015	6.14972	6.09492	6.08003	6.87684	7.06285	7.44373	FE023781		C0009257E05.Q1KBM13R KN511 Ovis aries peyer's patch from terminal ileum of Teladorsagia infected sheep Ovis aries cDNA clone C0009257E05 3', mRNA sequence [FE023781]				Oar.16553
A_70_P041077	0.0152846	2.23823	down	182.444	242.609	7.07518	8.23754	127.275	218.029	202.029	213.757	228.419	285.651	6.63231	7.34659	7.24664	7.89992	8.30539	8.50732	XM_004003559	PTGER3	Ovis aries prostaglandin E receptor mRNA, partial cds. [AF315359]	443496	XM_004003559		Oar.571
A_70_P060496	0.0476808	2.56025	down	3932.46	10098.9	11.8111	13.1674	2363.18	4827.89	4606.3	5390.67	12674.4	12231.7	11.1052	12.2019	12.1261	12.5187	13.5339	13.4495	EE775902		030729OM1351019011HT OM135 Ovis aries cDNA, mRNA sequence [EE775902]				Oar.6552
A_70_P022011	0.0473435	4.90484	down	21.7789	55.1956	3.81198	6.10618	12.4464	27.6783	25.212	29.32	70.6222	65.6446	2.54122	4.47933	4.41539	5.11293	6.74231	6.46331
A_70_P034531	0.00746979	2.51806	down	324.026	531.314	7.95675	9.28906	226.691	372.441	372.947	451.454	569.088	573.401	7.52198	8.17264	8.17562	8.98413	9.4757	9.40736	EE766083		020322OFLT029096HT OFLT Ovis aries cDNA, mRNA sequence [EE766083]				Oar.6316
A_70_P051446	0.0470984	3.11344	down	421.879	804.603	8.20875	9.84726	738.667	254.558	272.413	703.791	856.067	853.952	9.34178	7.58615	7.69832	9.63378	9.99703	9.91097	XM_004007379	NUDT4	PREDICTED: Ovis aries nudix (nucleoside diphosphate linked moiety X)-type motif 4 (NUDT4), mRNA [XM_004007379]	101106320	XM_004007379
A_70_P053921	0.00638134	2.45814	down	751.595	1422.2	9.27874	10.5763	578.961	846.73	829.094	1035.09	1646.37	1585.14	8.9743	9.45456	9.40736	10.1915	10.8279	10.7095	XM_004006307		030729OMU903012019HT OMU90 Ovis aries cDNA, mRNA sequence [EE797001]		XM_004006307		Oar.15685
A_70_P025591	0.0384461	4.17587	down	273.612	855.948	7.65499	9.71707	154.455	339.242	327.139	335.814	1067.63	1164.4	6.96123	8.03059	7.97316	8.55137	10.2788	10.3211
A_70_P025461	0.00283373	2.1891	down	123.758	158.668	6.53221	7.66255	102.168	145.464	123.64	159.468	139.675	176.861	6.29068	6.75492	6.55105	7.47538	7.65948	7.8528	FE022370		C0009255C14.Q1KAM13R KN511 Ovis aries efferent gastric lymph from uninfected sheep Ovis aries cDNA clone C0009255C14 3', mRNA sequence [FE022370]				Oar.16449
A_70_P039706	0.00924803	4.06308	down	10.237	26.0206	3.10226	5.12483	5	13.4058	12.3052	22.6794	26.2435	29.1389	2.32192	3.50318	3.48168	4.76887	5.34346	5.26217	NM_001009392	IL6	Ovis aries interleukin 6 (interferon, beta 2) (IL6), mRNA [NM_001009392]	443406	NM_001009392		Oar.460
A_70_P049961	0.0193159	2.80759	down	12.624	19.032	3.16767	4.657	11.9581	14.9412	10.9727	15.6385	17.5071	23.9504	2.53159	3.64555	3.32586	4.24955	4.75848	4.96296	CN823982		Oa_splbn_06C22_M13reverse Sheep spleen\brain pSport1 library Ovis aries cDNA clone Oa_splbn_06C22 5', mRNA sequence [CN823982]				Oar.3357
A_70_P054726	0.0224625	2.033	down	48.8383	54.65	5.14439	6.168	42.9261	55.103	48.4859	45.8832	54.0196	64.0473	4.80225	5.37205	5.25888	5.72278	6.36055	6.42067
A_70_P066611	0.00219878	2.27622	down	93.4392	124.315	6.13514	7.32179	90.3882	102.969	86.9605	118.212	107.547	147.185	6.07379	6.26595	6.06569	7.05377	7.3157	7.59589	FE034634		C0009482G09.Q1KM13R KN511 Ovis aries peyer's patch from terminal ileum of Teladorsagia infected sheep Ovis aries cDNA clone C0009482G09 3', mRNA sequence [FE034634]				Oar.16093
A_70_P031376	0.021029	2.0083	down	44.3953	48.2585	4.98109	5.98706	37.2863	50.1923	45.7074	48.833	38.597	57.3455	4.50845	5.25888	5.17593	5.82031	5.889	6.25188
A_70_P048506	0.0376667	6.41972	down	133.097	441.206	6.27646	8.95896	41.0847	166.007	192.198	259.857	546.124	517.638	4.71719	6.93121	7.18097	8.17562	9.43133	9.26995	EE750885		020709OAPP1036086HT OAPP Ovis aries cDNA, mRNA sequence [EE750885]				Oar.10156
A_70_P032791	0.00581882	2.00739	down	28.9147	31.9467	4.41331	5.41864	37.308	23.4254	26.0105	28.7156	29.2421	37.8823	4.51299	4.2708	4.45615	5.0843	5.51243	5.65919
A_70_P068581	0.0288647	2.06534	down	67.2438	76.628	5.58352	6.6299	48.8846	78.7385	74.1082	77.4313	59.1706	93.2822	5.04797	5.87154	5.83105	6.43483	6.50255	6.95233	CN824509		Oa_splbn_08A20_M13reverse Sheep spleen\brain pSport1 library Ovis aries cDNA clone Oa_splbn_08A20 5', mRNA sequence [CN824509]				Oar.2808
A_70_P023656	0.0134435	2.3772	down	51.4252	66.7178	5.1773	6.42657	39.3023	64.1509	50.8224	84.4681	52.1739	63.5114	4.62218	5.58371	5.32602	6.5548	6.31283	6.41208	EE870312		010716OT2F014063HT OT2F Ovis aries cDNA, mRNA sequence [EE870312]				Oar.12914
A_70_P012036	0.0221306	2.25051	down	10.0951	13.2576	2.9672	4.13745	9.24557	9.09385	11.9458	16.8756	12.1706	10.7265	2.46973	2.98644	3.44542	4.35078	4.22862	3.83296	FE031858		C0009478H13.Q1KAM13R KN511 Ovis aries efferent gastric lymph from Teladorsagia infected sheep Ovis aries cDNA clone C0009478H13 3', mRNA sequence [FE031858]				Oar.17076
A_70_P030176	0.00601762	2.29895	down	107.546	146.694	6.34348	7.54445	98.894	114.501	109.243	123.179	143.245	173.658	6.2406	6.42495	6.3649	7.11159	7.70014	7.82163	NM_001009807	LOC443402	Ovis aries ultra high-sulphur keratin protein (LOC443402), mRNA [NM_001009807]	443402	NM_001009807		Oar.439
A_70_P054151	0.0111161	2.06078	down	470.492	647.612	8.52259	9.56578	323.266	535.356	552.854	632.958	601.731	708.148	8.06951	8.71981	8.77845	9.4962	9.52778	9.67337	XM_004019881		020605ONLN138073HT ONLN Ovis aries cDNA, mRNA sequence [EE830590]		XM_004019881		Oar.9656
A_70_P002136	0.049142	2.43208	down	14.5566	18.4455	3.34221	4.6244	12.479	16.2857	14.9052	15.066	20.1107	20.1599	2.54184	3.75481	3.72997	4.20231	4.96909	4.70179	FE031159		C0009477H18.Q1KAM13R KN511 Ovis aries efferent gastric lymph from Teladorsagia infected sheep Ovis aries cDNA clone C0009477H18 3', mRNA sequence [FE031159]				Oar.15054
A_70_P029031	0.0283023	2.36491	down	62.2822	81.6455	5.47682	6.71861	46.4036	73.9679	66.475	65.8131	75.1505	103.973	4.95786	5.7761	5.6965	6.21912	6.83032	7.10639	DY496525		sh2P0019D12_F.ab1 adult sheep fracture callus 7d Ovis aries cDNA, mRNA sequence [DY496525]				Oar.8539
A_70_P061286	0.00632388	2.0767	down	232.957	306.614	7.4892	8.54349	229.395	237.463	232.015	254.341	317.101	348.401	7.53741	7.47637	7.4538	8.14496	8.72598	8.75953	XM_004002734	MPZL1	PREDICTED: Ovis aries myelin protein zero-like 1 (MPZL1), mRNA [XM_004002734]	101115590	XM_004002734
A_70_P009801	0.0111314	2.39074	down	316.698	489.341	7.91982	9.17728	221.376	368.428	360.291	401.942	513.57	552.511	7.4816	8.1508	8.12704	8.82335	9.3558	9.35268	EE793093		020709OMLT1023024HT OMLT Ovis aries cDNA, mRNA sequence [EE793093]				Oar.8063
A_70_P024796	0.0012024	3.59535	down	383.757	929.325	8.21353	10.0597	266.498	448.437	436.336	858.634	955.733	973.609	7.78257	8.45053	8.40751	9.93559	10.1457	10.0977	EE746382		020502OAPP1009040HT OAPP Ovis aries cDNA, mRNA sequence [EE746382]				Oar.9777
A_70_P011786	0.0187052	2.81608	down	47.8609	78.74	5.16289	6.65657	63.3135	41.033	39.2363	54.2107	85.8163	96.1931	5.52395	4.96978	4.99493	5.96411	7.00864	6.99697
A_70_P050956	0.0417789	2.10865	down	20.1864	20.5876	3.70548	4.7818	21.4501	18.5784	20.5308	19.8584	17.7394	24.165	3.02118	3.93979	4.15547	4.59524	4.77924	4.97093	NM_001009204	PR	Ovis aries prolactin receptor (PR), mRNA [NM_001009204]	443020	NM_001009204		Oar.576
A_70_P028936	0.0197249	2.38034	down	149.12	219.665	6.80889	8.06006	128.767	156.592	162.001	154.095	229.141	275.758	6.65336	6.84935	6.92397	7.4201	8.30955	8.45053	XM_004007077		020731OCS411050029HT OCS4 Ovis aries cDNA, mRNA sequence [EE758210]		XM_004007077		Oar.8518
A_70_P064581	0.00569933	2.01755	down	207.791	258.484	7.31613	8.32873	221.632	206.332	195.408	229.677	261.814	283.96	7.48517	7.26101	7.20221	7.99553	8.49533	8.49533	XM_004008517		020731ONDC220039HT ONDC Ovis aries cDNA, mRNA sequence [EE802216]		XM_004008517		Oar.12198
A_70_P059761	0.00609817	2.01521	down	140.734	166.038	6.7185	7.72943	122.697	129.97	169.534	157.666	159.515	180.933	6.56976	6.5955	6.99023	7.46309	7.83999	7.8852			Rep: Cathepsin B precursor (EC 3.4.22.1) (BCSB) [Contains: Cathepsin B light chain; Cathepsin B heavy chain] - Bos taurus (Bovine), partial (21%) [TC69806]
A_70_P030241	0.0212518	2.16952	down	13.0667	14.5338	3.14852	4.2659	14.6364	13.0192	11.5446	16.0611	10.9052	16.6353	2.58019	3.46467	3.40072	4.28749	4.07251	4.43771	NM_001009306	PRL	Ovis aries prolactin (PRL), mRNA [NM_001009306]	443317	NM_001009306		Oar.390
A_70_P031281	0.0298718	2.58648	down	30.9058	41.1735	4.38394	5.75494	26.4083	33.9241	32.3849	35.7576	36.2789	51.4841	3.67091	4.74327	4.73766	5.3629	5.80769	6.09422	CO202957		Oa_splbn_14F14_M13_Reverse Sheep spleen\brain pSport1 library Ovis aries cDNA clone Oa_splbn_14F14 5', mRNA sequence [CO202957]				Oar.3193
A_70_P060621	0.04928	8.78569	down	3645.64	22820.5	11.234	14.3691	622.918	4998.69	5315.31	12513.6	29564.1	26383.7	9.08554	12.267	12.3495	13.7261	14.8037	14.5776	EE847304		030729OSCA3015038HT OSCA Ovis aries cDNA, mRNA sequence [EE847304]				Oar.6578
A_70_P058176	0.00720066	3.60189	down	100.525	208.331	6.17206	8.02082	65.5414	117.114	118.919	174.628	223.089	227.275	5.57484	6.45537	6.48597	7.60191	8.27221	8.18834	XM_004005377		021030OOCX009092HT OOCX Ovis aries cDNA, mRNA sequence [EE835615]		XM_004005377		Oar.15909
A_70_P002626	0.0461519	2.01591	down	59.1734	65.5448	5.41082	6.42225	47.4723	72.8773	57.1705	53.3034	79.3347	63.9963	5.00114	5.75726	5.47406	5.94408	6.90431	6.41835	FE034422		C0009482B18.Q1KM13R KN511 Ovis aries rectum and large colon from E. coli challenged and unchallenged animals Ovis aries cDNA clone C0009482B18 3', mRNA sequence [FE034422]				Oar.15155
A_70_P072016	0.0281028	2.80306	down	26.9575	41.9179	4.27665	5.76365	42.9048	19.9955	17.9722	28.3018	49.4128	48.0389	4.79973	4.03856	3.99166	5.06505	6.2274	5.9985
A_70_P030316	0.00783745	2.04167	down	120.344	145.575	6.50124	7.53099	107.785	126.416	126.83	130.358	127.094	179.273	6.36993	6.55739	6.57639	7.18467	7.53809	7.87021	NM_001009440	STX1B	Ovis aries syntaxin 1B (STX1B), mRNA [NM_001009440]	443479	NM_001009440		Oar.624
A_70_P049046	0.0286755	2.03778	down	79.2243	92.9013	5.87655	6.90355	66.3517	85.6952	85.626	72.4226	95.7751	110.506	5.59817	5.99265	6.03881	6.35753	7.15719	7.19592
A_70_P000191	0.0139097	2.5338	down	101.112	149.385	6.21888	7.56018	79.3357	109.656	114.343	117.094	170.936	160.125	5.86979	6.35535	6.43149	7.03932	7.93232	7.7089
A_70_P036671	0.00579997	2.17879	down	111.06	143.438	6.37852	7.50205	95.1793	117.354	120.645	145.376	106.791	178.148	6.16463	6.45812	6.51282	7.34024	7.30631	7.8596	XM_004011483		020322OFLT032012HT OFLT Ovis aries cDNA, mRNA sequence [EE768628]		XM_004011483		Oar.3681
A_70_P053621	0.0052644	2.24953	down	22.9142	27.9579	4.00247	5.17209	26.6056	21.7239	20.413	35.1295	18.9828	29.7615	3.69336	4.16566	4.1484	5.33558	4.88302	5.29768	FE038538		C0009487P09.Q1KM13R KN511 Ovis aries rectum and large colon from E. coli challenged and unchallenged animals Ovis aries cDNA clone C0009487P09 3', mRNA sequence [FE038538]				Oar.14871
A_70_P024411	0.0251685	2.03611	down	20.7353	22.7127	3.86462	4.89043	28.6153	16.556	17.0346	17.7829	18.1916	32.1638	3.89399	3.77731	3.92256	4.42747	4.81728	5.42656			Rep: MGC151892 protein - Bos taurus (Bovine), partial (59%) [TC69086]
A_70_P065086	0.0368539	2.3452	down	38.6242	47.6217	4.7303	5.96001	31.6341	33.6216	50.6169	42.0205	41.2054	59.6392	4.14343	4.72826	5.31922	5.58492	5.98506	6.31005	EE748435		020709OAPP1049004HT OAPP Ovis aries cDNA, mRNA sequence [EE748435]				Oar.9951
A_70_P065586	0.0145725	2.36491	down	1735.11	3799.3	10.6162	11.858	1785.35	1682.75	1737.22	2175.75	4571.71	4650.44	10.6883	10.5592	10.6012	11.2606	12.1659	12.1476	DQ239657	LOC100037703	Ovis aries clone clone TO-UP-M20-3 kinesin family member 5B mRNA, partial cds. [DQ239657]	100037703			Oar.10439
A_70_P022411	0.0361253	2.17263	down	34.3146	38.6517	4.54651	5.66596	28.6228	41.2584	33.0627	38.6275	31.1788	46.1488	3.89468	4.97938	4.76548	5.46352	5.5949	5.93945	NM_001252180	IL21R	Ovis aries interleukin 21 receptor (IL21R), mRNA [NM_001252180]	100820753	NM_001252180		Oar.12509
A_70_P025551	0.0129586	2.08224	down	149.708	190.199	6.83606	7.89419	161.529	134.886	152.708	156.644	190.492	223.46	7.02253	6.64831	6.83733	7.4513	8.06901	8.16225
A_70_P070236	0.00340581	2.64675	down	103.187	156.037	6.23962	7.64384	76.3413	115.372	117.847	165.613	150.317	152.181	5.81011	6.43727	6.47146	7.52692	7.76644	7.63815	EE832212		020605ONLN119010HT ONLN Ovis aries cDNA, mRNA sequence [EE832212]				Oar.9196
A_70_P044331	0.0323512	2.7145	down	20.9654	27.8696	3.77387	5.21455	21.6303	22.3813	18.8846	21.9763	32.5374	29.0951	3.06169	4.20425	4.05567	4.72977	5.65501	5.25888	FE030159		C0009488K09.P1KM13F KN511 Ovis aries rectum and large colon from E. coli challenged and unchallenged animals Ovis aries cDNA clone C0009488K09 5', mRNA sequence [FE030159]				Oar.16993
A_70_P057316	0.00698607	2.30643	down	407.704	638.633	8.33234	9.538	497.642	364.151	361.319	550.803	672.161	692.935	8.73417	8.13248	8.13036	9.28945	9.67877	9.64578	XM_004002327		010914OSAB007010HT OSAB Ovis aries cDNA, mRNA sequence [EE846348]		XM_004002327		Oar.7473
A_70_P012881	0.0250125	2.52921	down	2217.6	5247.31	10.9552	12.2939	1571.38	2475.24	2606.2	2990.94	6921.07	5829.93	10.4863	11.1519	11.2273	11.7113	12.7243	12.446	XM_004010534	KIAA0101	PREDICTED: Ovis aries KIAA0101 ortholog (KIAA0101), mRNA [XM_004010534]	101108753	XM_004010534
A_70_P028601	0.0122599	2.13173	down	241.919	332.227	7.54882	8.64085	251.685	244.088	229.983	267.169	408.095	321.416	7.68465	7.52254	7.43928	8.21641	9.05135	8.65479	EE753865		020731OCS411042046HT OCS4 Ovis aries cDNA, mRNA sequence [EE753865]				Oar.9093
A_70_P048186	0.00991289	2.24753	down	88.9686	116.98	6.0667	7.23505	103.577	81.2089	82.1193	99.0916	116.564	135.284	6.31096	5.913	5.97615	6.79438	7.42663	7.48413	EE798903		010914ONDC182056HT ONDC Ovis aries cDNA, mRNA sequence [EE798903]				Oar.14998
A_70_P051261	0.0242557	4.94745	down	64.806	170.073	5.41569	7.72237	121.847	38.2993	34.272	121.612	196.268	192.34	6.5558	4.88496	4.80629	7.08995	8.11227	7.96489	NM_001097648	HBB	Ovis aries hemoglobin, beta (HBB), mRNA [NM_001097648]	100049064	NM_001097648		Oar.13537
A_70_P036116	0.000106144	3.40786	down	7.06017	15.2255	2.56967	4.33854	9.55981	6.62071	5	16.5879	12.095	16.9934	2.47777	2.75105	2.48019	4.32552	4.2216	4.46849	EE756862		020605OCS411026096HT OCS4 Ovis aries cDNA, mRNA sequence [EE756862]				Oar.4396
A_70_P063821	0.0216219	2.04402	down	31.8479	34.109	4.47514	5.50654	29.5336	30.0789	35.9311	35.2289	29.6236	37.4746	3.96528	4.59053	4.86961	5.34004	5.53239	5.64719	FE025996		C0009260H17.Q1KAM13R KN511 Ovis aries rectum and large colon from E. coli challenged and unchallenged animals Ovis aries cDNA clone C0009260H17 3', mRNA sequence [FE025996]				Oar.15513
A_70_P017107	0.0296185	3.30276	down	18.9136	29.6044	3.57781	5.30148	16.6429	17.2536	22.8441	29.248	23.793	35.7721	2.61108	3.83487	4.28749	5.1095	5.21552	5.57943	XM_004022398	AT2	angiotensin II subtype 2 receptor [sheep, kidney, mRNA Partial, 780 nt]. [S81979]	443335	XM_004022398		Oar.520
A_70_P055061	0.00228781	2.70931	down	190.604	319.79	7.16546	8.60338	145.917	215.772	210.123	310.031	262.863	386.474	6.86568	7.32764	7.30306	8.4227	8.50015	8.88731	XM_004018154	DLK1	PREDICTED: Ovis aries delta-like 1 homolog (Drosophila) (DLK1), mRNA [XM_004018154]	101119678	XM_004018154
A_70_P066546	0.0257271	3.15061	down	33.4335	61.7461	4.61352	6.26915	36.8013	33.6439	29.8552	34.9355	65.8963	84.4066	4.48078	4.72977	4.62999	5.33016	6.64696	6.83032	FE035791		C0009484A23.Q1KM13R KN511 Ovis aries efferent gastric lymph from uninfected sheep Ovis aries cDNA clone C0009484A23 3', mRNA sequence [FE035791]				Oar.16080
A_70_P001481	0.0041291	2.19957	down	34.2989	42.1708	4.66452	5.80174	40.3662	34.7229	27.8074	38.1918	43.7335	44.5872	4.68339	4.76713	4.54303	5.45327	6.06295	5.889
A_70_P003076	0.0228234	2.55279	down	83.2798	119.234	5.90193	7.25401	89.0211	112.256	48.5623	116.952	94.4342	146.317	6.04997	6.39524	5.26059	7.03577	7.13971	7.58654
A_70_P049871	0.00265267	2.09389	down	23.8853	26.6885	4.07773	5.14391	28.0199	25.2511	18.3849	30.1511	21.8887	28.0257	3.84042	4.37161	4.02116	5.14982	5.07683	5.2051	CN824785		Oa_splbn_09D01_M13reverse Sheep spleen\brain pSport1 library Ovis aries cDNA clone Oa_splbn_09D01 5', mRNA sequence [CN824785]				Oar.3338
A_70_P034136	0.0142189	2.04409	down	99.1513	114.67	6.18516	7.21662	74.425	114.969	108.06	113.112	98.3491	132.548	5.77007	6.43149	6.35393	6.99437	7.1965	7.459	CN822462		Oa_splbn_11I17_M13reverse Sheep spleen\brain pSport1 library Ovis aries cDNA clone Oa_splbn_11I17 5', mRNA sequence [CN822462]				Oar.2562
A_70_P035986	0.00516493	3.75145	down	116.527	252.341	6.38412	8.29157	75.4907	140.425	133.666	222.417	270.415	264.192	5.79324	6.70462	6.65449	7.95017	8.53139	8.39313	XM_004007867	SFRP4	PREDICTED: Ovis aries secreted frizzled-related protein 4 (SFRP4), mRNA [XM_004007867]	101107858	XM_004007867
A_70_P041286	0.0299234	2.13271	down	24.5498	28.1585	4.13551	5.2282	35.6958	22.8524	15.1013	21.4749	27.9502	35.0502	4.41945	4.23551	3.75157	4.70226	5.44253	5.53981	AF084258	UNC	Ovis aries urocortin mRNA, partial cds. [AF084258]	443036			Oar.630
A_70_P044361	0.0235399	2.30257	down	12.8556	14.3912	3.07362	4.27686	15.7501	13.4088	9.40781	11.3637	14.6827	17.1273	2.59782	3.50444	3.11859	3.85236	4.50061	4.47762	FE038853		C0009488N12.Q1KM13R KN511 Ovis aries peyer's patch from terminal ileum of Teladorsagia infected sheep Ovis aries cDNA clone C0009488N12 3', mRNA sequence [FE038853]				Oar.16999
A_70_P056951	0.00450482	5.08761	down	11.9065	29.8352	2.96971	5.3167	15.6598	13.8623	6.19731	23.0737	34.9344	31.4977	2.59644	3.54984	2.76286	4.79412	5.76185	5.39413	FE022475		C0009255F02.Q1KAM13R KN511 Ovis aries abomasal mucosa (gastric fold) from Teladorsagia infected sheep Ovis aries cDNA clone C0009255F02 3', mRNA sequence [FE022475]				Oar.6991
A_70_P057311	0.00954345	2.77029	down	15.174	20.1548	3.28511	4.75515	18.5729	14.0559	12.8933	17.7031	19.7533	23.008	2.75289	3.5621	3.54035	4.41891	4.94228	4.90426	EE777751		020709OMGB11089090HT OMGB1 Ovis aries cDNA, mRNA sequence [EE777751]				Oar.7472
A_70_P014386	0.042177	2.24741	down	849.505	1440.27	9.41095	10.5792	673.673	1246.76	628.085	999.087	1706.69	1615.02	9.20291	10.0538	8.97609	10.1393	10.8632	10.7351	XM_004002208		020731OSTA177026HT OSTA Ovis aries cDNA, mRNA sequence [EE867049]		XM_004002208		Oar.15417
A_70_P022016	0.00525029	2.00382	down	11.2061	10.357	2.81586	3.81861	18.4884	7.34989	7.78003	8.92423	8.61594	13.5309	2.74472	2.81453	2.88833	3.5515	3.75157	4.15277
A_70_P016101	0.00642803	2.34076	down	20.7052	24.7701	3.83188	5.05886	25.5394	17.431	19.1451	21.301	24.9387	28.0705	3.57154	3.85158	4.07251	4.69112	5.27878	5.20667	EE763091		021030OD15L032057HT OD15L Ovis aries cDNA, mRNA sequence [EE763091]				Oar.13202
A_70_P067871	0.0238988	4.18652	down	22.2287	51.3054	3.94088	6.00663	37.8934	14.0084	14.7843	27.407	60.4653	66.044	4.54545	3.56031	3.71688	5.01501	6.53025	6.47463	EE763454		021030OD15L009072HT OD15L Ovis aries cDNA, mRNA sequence [EE763454]				Oar.4262
A_70_P042376	0.0305628	2.23948	down	136.805	191.713	6.70174	7.86491	136.062	137.641	136.711	127.699	209.057	238.384	6.74434	6.67151	6.68937	7.15719	8.19251	8.24502	EE849189		030729OSCA3012076HT OSCA Ovis aries cDNA, mRNA sequence [EE849189]				Oar.7800
A_70_P014486	0.0103998	2.15313	down	60.2285	73.5282	5.47797	6.5844	55.1044	63.7692	61.8119	62.8287	68.5177	89.2382	5.27414	5.57484	5.58492	6.15933	6.69434	6.89953	EE762912		021030OD15L051058HT OD15L Ovis aries cDNA, mRNA sequence [EE762912]				Oar.14580
A_70_P050491	0.00262874	3.3696	down	632.714	1563.06	8.97551	10.7281	421.667	731.103	745.371	1321.4	1668.94	1698.85	8.48286	9.20594	9.23774	10.5471	10.8384	10.7988	XM_004010972		020709OFM1033046HT OFM1 Ovis aries cDNA, mRNA sequence [EE772836]		XM_004010972		Oar.13728
A_70_P064496	0.0282823	2.06841	down	457.758	683.209	8.51544	9.56397	421.815	518.178	433.281	446.421	720.65	882.555	8.48348	8.66291	8.39994	8.96953	9.76672	9.95565	EE810327		020731ONDC261086HT ONDC Ovis aries cDNA, mRNA sequence [EE810327]				Oar.12181
A_70_P064706	0.00939099	3.12482	down	39.5563	65.1085	4.78865	6.43243	32.2575	44.7597	41.6516	58.8597	69.9078	66.5581	4.19525	5.10237	5.06833	6.08419	6.72267	6.49043	XM_004020926		010914ONDC158081HT ONDC Ovis aries cDNA, mRNA sequence [EE810842]		XM_004020926		Oar.12224
A_70_P032001	0.0212715	2.41151	down	13.1487	16.9437	3.22043	4.49037	12.3138	13.9572	13.175	17.4234	14.6322	18.7754	2.53864	3.55698	3.56567	4.39098	4.49631	4.58381
A_70_P064266	0.0307765	2.60304	down	49.2065	69.6543	5.12366	6.50386	39.0013	50.8093	57.8088	50.053	77.7083	81.2017	4.602	5.27348	5.49551	5.85577	6.8815	6.7743	EE823932		020605ONLN085022HT ONLN Ovis aries cDNA, mRNA sequence [EE823932]				Oar.12134
A_70_P014946	0.00334627	2.13659	down	187.446	247.431	7.16247	8.25778	169.213	203.688	189.436	227.519	215.906	298.869	7.08881	7.24395	7.15463	7.97795	8.23211	8.56328	FE025314		C0009259H19.Q1KAM13R KN511 Ovis aries efferent gastric lymph from Teladorsagia infected sheep Ovis aries cDNA clone C0009259H19 3', mRNA sequence [FE025314]				Oar.14683
A_70_P017676	0.0208627	2.1854	down	66.7436	84.3972	5.63066	6.75855	59.8706	71.5259	68.8344	65.9767	76.4531	110.762	5.42018	5.72923	5.74256	6.2235	6.84995	7.20221	XM_004013053		020709OMLT1020078HT OMLT Ovis aries cDNA, mRNA sequence [EE794178]		XM_004013053		Oar.8433
A_70_P065831	0.0229893	2.59422	down	815.184	1763.75	9.41586	10.7912	849.683	770.231	825.639	931.098	2205.03	2155.11	9.56012	9.28545	9.40202	10.0427	11.2038	11.127	EE778102		020502OMGB11022059HT OMGB1 Ovis aries cDNA, mRNA sequence [EE778102]				Oar.10491
A_70_P068861	0.00480899	2.06812	down	56.4803	66.0721	5.38743	6.43575	54.3252	60.1529	54.9629	63.5725	54.6111	80.0326	5.24586	5.49122	5.42521	6.17305	6.37974	6.75446	CN824405		Oa_splbn_08G22_M13reverse Sheep spleen\brain pSport1 library Ovis aries cDNA clone Oa_splbn_08G22 5', mRNA sequence [CN824405]				Oar.2876
A_70_P014756	0.0208226	2.13434	down	449.671	687.719	8.49609	9.58988	457.107	472.02	419.886	465.479	837.226	760.453	8.60855	8.52049	8.35923	9.02814	9.9678	9.77371	XM_004008205	PHF14	Ovis aries PHD finger protein 14-like protein mRNA, partial cds. [EU366485]	100135443	XM_004008205		Oar.7438
A_70_P002862	0.0234635	3.05978	down	24.7656	36.5276	3.99485	5.60828	21.9969	26.0739	26.226	37.7158	34.1157	37.7513	3.10661	4.40811	4.46983	5.44369	5.72516	5.65599	XM_004010927	TRAIN A	Ovis aries partial mRNA for putative pancreatic ribonuclease (train A gene). [AJ580634]	443221	XM_004010927		Oar.1085
A_70_P011681	0.0163161	2.02944	down	171.099	212.72	7.02525	8.04634	188.877	176.86	147.559	177.953	199.252	260.955	7.25507	7.02986	6.79084	7.63254	8.13272	8.37376	EE829561	RAB8A	020605ONLN118048HT ONLN Ovis aries cDNA, mRNA sequence [EE829561]	100302063			Oar.3550
A_70_P034111	0.0225564	2.50478	down	32.9229	43.6029	4.50897	5.83365	28.8498	34.3089	35.6102	38.2627	37.4742	55.0718	3.91493	4.75438	4.85759	5.45516	5.85206	6.19373	CN824322		Oa_splbn_08L13_M13reverse Sheep spleen\brain pSport1 library Ovis aries cDNA clone Oa_splbn_08L13 5', mRNA sequence [CN824322]				Oar.2537
A_70_P049616	0.00470354	2.11824	down	21.9854	24.5499	3.93242	5.01529	25.9295	22.4774	17.5493	28.2243	18.5836	26.8419	3.61813	4.21017	3.96898	5.05853	4.85759	5.12974	AY957612	TLR1	Ovis aries toll-like receptor 1 (TLR1) mRNA, partial cds. [AY957612]	554261			Oar.3283
A_70_P026607	0.0112801	2.58673	down	14.091	17.5295	3.14542	4.51655	18.4928	14.6462	9.13401	17.736	12.4775	22.3749	2.74497	3.61447	3.07681	4.42311	4.26964	4.8569	EE747208	GCG	020709OAPP1057048HT OAPP Ovis aries cDNA, mRNA sequence [EE747208]	443179			Oar.981
A_70_P030132	0.00683573	2.37641	down	307.884	471.645	7.88721	9.136	226.355	352.038	345.26	405.734	525.242	483.961	7.52058	8.08508	8.05598	8.83745	9.38456	9.18599	NM_001104930	RTP4	Ovis aries receptor (chemosensory) transporter protein 4 (RTP4), mRNA [NM_001104930]	100125352	NM_001104930		Oar.8780
A_70_P015926	0.0325491	2.26242	down	43779.1	101951	15.385	16.5629	26258	51864.8	53214.4	92705.8	109186	103961	14.67	15.7632	15.7219	16.6395	16.6483	16.4008	XM_004012881		020605OCS411012033HT OCS4 Ovis aries cDNA, mRNA sequence [EE754651]		XM_004012881		Oar.6046
A_70_P025026	0.00413161	3.26026	down	417.213	908.967	8.32006	10.025	263.809	482.925	504.906	831.079	873.519	1022.3	7.76837	8.55539	8.63642	9.87994	10.0275	10.1677	EE765121		020731OFLT048022HT OFLT Ovis aries cDNA, mRNA sequence [EE765121]				Oar.9824
A_70_P005526	0.00251745	2.42264	down	911.814	1772.83	9.60031	10.8769	962.287	895.479	877.675	1315.54	2051.84	1951.13	9.75745	9.5448	9.49868	10.5399	11.1021	10.9886	XM_004011755	STMN2	PREDICTED: Ovis aries stathmin-like 2 (STMN2), mRNA [XM_004011755]	101111294	XM_004011755
A_70_P072141	0.0210745	2.59455	down	10.1272	14.2305	2.88255	4.25803	12.3653	11.6671	6.34915	10.4234	17.5033	14.7649	2.53964	3.32586	2.78214	3.74742	4.75807	4.26861	FE037607		C0009486J15.Q1KM13R KN511 Ovis aries rectum and large colon from E. coli challenged and unchallenged animals Ovis aries cDNA clone C0009486J15 3', mRNA sequence [FE037607]				Oar.17268
A_70_P040811	0.000342884	2.26928	down	157.632	214.719	6.8942	8.07644	135.797	171.049	166.049	228.259	184.424	231.474	6.74121	6.97331	6.96807	7.98603	8.02769	8.21558			Rep: LOC510809 protein - Bos taurus (Bovine), partial (19%) [TC73358]
A_70_P002446	0.008581	2.81764	down	13.7182	17.9632	3.08204	4.57653	20.7221	12.3523	8.08014	13.9622	20.943	18.9844	2.92462	3.39964	2.92188	4.10033	5.02392	4.60535	FE028503		C0009264D06.Q1KAM13R KN511 Ovis aries efferent gastric lymph from uninfected sheep Ovis aries cDNA clone C0009264D06 3', mRNA sequence [FE028503]				Oar.15119
A_70_P018086	0.00359384	2.81137	down	579.335	1206.89	8.87373	10.365	633.578	623.241	481.185	910.764	1284.39	1425.5	9.10761	8.96152	8.55207	10.013	10.4983	10.5837	XM_004006592		030729OMU902014030HT OMU90 Ovis aries cDNA, mRNA sequence [EE796097]		XM_004006592		Oar.5079
A_70_P034351	0.0196923	2.03873	down	325.824	427.651	7.96825	8.99592	231.615	372.918	372.939	354.979	460.271	467.702	7.55626	8.17387	8.17463	8.64019	9.21007	9.13751	XM_004010023	CCNA2	Ovis aries cyclin A2 mRNA, partial cds. [EU525164]	100144758	XM_004010023		Oar.6280
A_70_P039186	1.6577e-05	2.53915	down	431.908	751.198	8.42602	9.77036	394.495	462.882	438.347	739.415	774.648	739.53	8.3747	8.48633	8.41702	9.71672	9.85824	9.73613	XM_004005836	SLC1A4	PREDICTED: Ovis aries solute carrier family 1 (glutamate/neutral amino acid transporter), member 4 (SLC1A4), mRNA [XM_004005836]	101113480	XM_004005836
A_70_P030151	0.00582349	2.29901	down	73.8012	97.1175	5.77405	6.97506	63.6732	88.8519	68.8786	94.8078	79.6126	116.932	5.53239	6.04563	5.74413	6.72382	6.90982	7.29155	AY177613	AQP5	Ovis aries aquaporin 5 (AQP5) mRNA, complete cds. [AY177613]	443251			Oar.1018
A_70_P068806	0.033995	2.352	down	13.0638	15.0271	3.09659	4.33048	15.808	9.77402	13.6094	11.0735	16.6993	17.3084	2.5987	3.08764	3.60343	3.82083	4.67749	4.49311	CN824632		Oa_splbn_09K18_M13reverse Sheep spleen\brain pSport1 library Ovis aries cDNA clone Oa_splbn_09K18 5', mRNA sequence [CN824632]				Oar.2858
A_70_P043746	0.00817532	2.23934	down	94.2369	122.608	6.13937	7.30244	83.3392	106.052	93.3198	105.762	136.118	125.945	5.95323	6.30459	6.16031	6.89213	7.62217	7.39303	FE028431		C0009264B15.Q1KAM13R KN511 Ovis aries abomasal mucosa (gastric fold) from Teladorsagia infected sheep Ovis aries cDNA clone C0009264B15 3', mRNA sequence [FE028431]				Oar.16875
A_70_P072051	0.000708332	2.12673	down	521.289	774.755	8.71951	9.80815	552.677	489.305	521.885	726.002	808.028	790.234	8.89555	8.57181	8.69118	9.68713	9.91652	9.82079	GT881127		UMC-ofetw1t_0A01-001-d10 NOVALUE ofetw1t Ovis aries cDNA 3', mRNA sequence [GT881127]				Oar.17250
A_70_P023511	0.0219555	2.07165	down	21.5799	22.5056	3.86416	4.91495	24.1609	18.4393	22.1395	20.2058	20.367	26.9441	3.41072	3.9311	4.25067	4.62122	4.9877	5.13591			Rep: Early growth response 1 - Bos taurus (Bovine), partial (19%) [TC74315]
A_70_P024316	0.0233296	2.27624	down	173.048	243.787	7.02244	8.20909	136.292	183.059	199.795	178.279	297.64	255.443	6.74656	7.08683	7.23393	7.63671	8.64643	8.34414	EF999924	LOC100125624	Ovis aries notch ligand jagged 1 mRNA, partial cds. [EF999924]	100125624			Oar.14448
A_70_P045736	0.00259833	2.00894	down	125.309	148.406	6.55949	7.56593	112.067	136.215	127.644	142.092	136.747	166.378	6.42659	6.66032	6.59155	7.30903	7.63113	7.75761	EE793564		020709OMLT1006015HT OMLT Ovis aries cDNA, mRNA sequence [EE793564]				Oar.11948
A_70_P017101	0.0129665	2.16913	down	114.789	143.734	6.39912	7.51624	94.7436	103.091	146.533	134.24	121.605	175.357	6.15139	6.26875	6.77723	7.22397	7.48701	7.83774	XM_004023213	ADRB1	beta 1-adrenergic receptor=G-protein-coupled hormone receptor [sheep, mRNA, 1040 nt]. [S81783]	443528	XM_004023213		Oar.519
A_70_P044861	0.00380294	2.25387	down	110.118	144.852	6.35749	7.52989	94.0293	124.751	111.572	134.819	134.927	164.81	6.13499	6.53936	6.39812	7.23179	7.61191	7.74597	FE023416		C0009256L09.Q1KAM13R KN511 Ovis aries abomasal mucosa (gastric fold) from (Teladorsagia) uninfected sheep Ovis aries cDNA clone C0009256L09 3', mRNA sequence [FE023416]				Oar.16177
A_70_P042066	0.00624173	2.09055	down	2500.95	4831.42	11.1662	12.2301	2864.04	2302.64	2336.18	3439.48	5269.51	5785.29	11.4036	11.0409	11.0543	11.9062	12.3519	12.4323	EE753965		020605OCS411027003HT OCS4 Ovis aries cDNA, mRNA sequence [EE753965]				Oar.7737
A_70_P006716	0.00555303	2.95979	down	249.159	481.305	7.57992	9.14541	303.274	225.855	218.347	377.152	527.582	539.18	7.97124	7.40131	7.3672	8.72524	9.38928	9.32172	EE874436		020731OVMG1003050HT OVMG Ovis aries cDNA, mRNA sequence [EE874436]				Oar.14739
A_70_P053706	0.0307558	2.12549	down	188.409	250.161	7.16369	8.25149	218.139	182.969	164.117	181.01	264.834	304.64	7.45879	7.08564	6.94664	7.66264	8.50646	8.58536	EE793014		020709OMLT1022090HT OMLT Ovis aries cDNA, mRNA sequence [EE793014]				Oar.15642
A_70_P057071	0.000848685	2.53007	down	1189.89	2419.2	9.99526	11.3344	946.658	1321.18	1301.83	2130.54	2402.42	2724.63	9.72637	10.1358	10.1236	11.2359	11.3126	11.4549	EE755871		020322OCS411001094HT OCS4 Ovis aries cDNA, mRNA sequence [EE755871]				Oar.7018
A_70_P026251	0.000622502	2.23461	down	76.5696	98.7143	5.84259	7.00261	78.7197	72.6335	78.3554	106.527	77.7363	111.88	5.85827	5.75203	5.91747	6.90569	6.88229	7.21986	AJ311788	VHNF1	Ovis aries partial mRNA for HNF-1 beta (vHNF1 gene). [AJ311788]	443198			Oar.891
A_70_P001442	0.0362805	2.40229	down	175.462	244.411	6.98365	8.24806	177.228	250.128	99.0308	246.81	202.256	284.166	7.15463	7.55376	6.24256	8.09022	8.15607	8.49787	EF062861	LOC100037689	Ovis aries glucose-6-phosphatase mRNA, partial cds. [EF062861]	100037689			Oar.12995
A_70_P056081	0.0411634	2.5888	down	34.6088	52.4836	4.68326	6.05554	41.6119	33.6228	28.5917	29.8448	57.5138	70.0921	4.73619	4.72909	4.58451	5.13859	6.46163	6.5664	GT644642		UMC-ooocyte_0A01-003-h04 Oocytes ooocyte Ovis aries cDNA 3', mRNA sequence [GT644642]				Oar.12668
A_70_P063881	0.000498256	3.33806	down	222.839	480.236	7.41673	9.15574	187.01	237.848	243.66	418.936	507.808	513.962	7.23393	7.48041	7.53586	8.87755	9.33202	9.25767	EE781800		020502OMGB11007075HT OMGB1 Ovis aries cDNA, mRNA sequence [EE781800]				Oar.15525
A_70_P037556	0.0261929	2.37468	down	73.4801	99.9266	5.75394	7.00167	60.2674	73.0896	87.0834	73.6224	109.328	116.829	5.43204	5.76113	6.06867	6.37791	7.3368	7.29032	XM_004020497		021030OOCX023091HT OOCX Ovis aries cDNA, mRNA sequence [EE833913]		XM_004020497		Oar.11201
A_70_P028911	0.00650849	2.22557	down	1021.14	1788.65	9.74571	10.8999	777.708	1122.34	1163.36	1388.18	1966.61	2011.17	9.40478	9.88871	9.94364	10.6176	11.0447	11.0373	EE770029		020605OFLV1007024HT OFLV Ovis aries cDNA, mRNA sequence [EE770029]				Oar.8513
A_70_P039477	0.0485658	2.71011	down	185.048	332.355	7.10575	8.5441	132.861	211.71	210.571	174.686	371.998	450.381	6.70831	7.30348	7.30545	7.60316	8.93475	9.09438	NM_001009427	XCL1	Ovis aries chemokine (C motif) ligand 1 (XCL1), mRNA [NM_001009427]	443448	NM_001009427		Oar.1022
A_70_P015721	0.00883762	3.55866	down	10.0385	20.8885	2.95084	4.78217	9.64417	9.9023	10.5691	14.8973	22.49	25.2783	2.47988	3.09908	3.27355	4.18613	5.1217	5.03869	FE025420		C0009259K03.P1KAM13F KN511 Ovis aries peyer's patch from terminal ileum of Teladorsagia infected sheep Ovis aries cDNA clone C0009259K03 5', mRNA sequence [FE025420]				Oar.16674
A_70_P009416	0.00817553	2.88991	down	139.22	240.061	6.67602	8.20704	102.08	163.045	152.535	189.743	259.774	270.667	6.28918	6.90391	6.83496	7.71535	8.48212	8.42366	XM_004020542		020731ONDC277080HT ONDC Ovis aries cDNA, mRNA sequence [EE807928]		XM_004020542		Oar.7985
A_70_P051057	0.0210693	2.02722	down	1000.75	1673.48	9.74005	10.7595	919.999	1027.33	1054.93	1050.05	2013.36	1957.04	9.67877	9.75046	9.79091	10.2122	11.0708	10.9957	NM_001009458	INHBA	Ovis aries inhibin, beta A (INHBA), mRNA [NM_001009458]	443524	NM_001009458		Oar.633
A_70_P003656	0.00617118	2.5368	down	94.9838	141.529	6.1504	7.49341	85.3051	97.4845	102.162	128.508	173.445	122.635	5.98506	6.18322	6.28291	7.16473	7.95792	7.35757	FE037513		C0009486H12.Q1KM13R KN511 Ovis aries efferent gastric lymph from Teladorsagia infected sheep Ovis aries cDNA clone C0009486H12 3', mRNA sequence [FE037513]				Oar.16308
A_70_P025906	0.0135793	3.75537	down	396.212	1018.72	8.19721	10.1062	221.345	494.498	472.795	657.591	1136.36	1262.22	7.48041	8.58837	8.52284	9.55294	10.3571	10.4084	FE023619		C0009257A07.P1KAM13F KN511 Ovis aries rectum and large colon from E. coli challenged and unchallenged animals Ovis aries cDNA clone C0009257A07 5', mRNA sequence [FE023619]				Oar.16538
A_70_P048371	0.00663666	2.62572	down	88.1442	131.035	5.99711	7.38983	61.3932	99.936	103.103	164.282	108.749	120.073	5.47468	6.22161	6.29506	7.51292	7.32967	7.32689	XM_004004721	KYNU	PREDICTED: Ovis aries kynureninase (KYNU), mRNA [XM_004004721]	101101867	XM_004004721
A_70_P012406	0.0356083	2.37516	down	16.4914	18.7804	3.37209	4.62011	21.2897	9.97602	18.2084	15.2025	15.7487	25.3902	2.99985	3.10818	4.00823	4.21114	4.60353	5.04566	FE033136		C0009480E18.Q1KM13R KN511 Ovis aries efferent gastric lymph from Teladorsagia infected sheep Ovis aries cDNA clone C0009480E18 3', mRNA sequence [FE033136]				Oar.17150
A_70_P051851	0.00430031	2.58935	down	961.606	1969.58	9.66056	11.0332	729.099	1067.25	1088.47	1471.73	2161.25	2275.76	9.32776	9.81454	9.83939	10.7014	11.1826	11.2154	DY502663		sh2P0044J05_F.ab1 adult sheep fracture callus 7d Ovis aries cDNA, mRNA sequence [DY502663]				Oar.8936
A_70_P016877	0.00704052	2.02782	down	83.5087	97.1936	5.95964	6.97957	72.9584	95.1177	82.4499	91.4	91.0306	109.15	5.73705	6.15681	5.98506	6.6655	7.09155	7.18166	NM_001278566	LHCGR	Ovis aries luteinizing hormone/choriogonadotropin receptor (LHCGR), mRNA [NM_001278566]	101113228	NM_001278566		Oar.413
A_70_P016326	0.00526008	2.08273	down	21.0736	23.0254	3.88291	4.94138	26.9914	19.5931	16.6363	20.6614	19.4254	28.9895	3.73616	4.02116	3.8914	4.65314	4.91922	5.25179	Z49193		O.aries mRNA for immunoglobulin mu heavy chain variable region (clone VRB7). [Z49193]				Oar.551
A_70_P019391	0.0048884	2.18532	down	25.8193	30.6738	4.23523	5.36307	36.3749	21.2338	19.8493	27.6336	29.4179	34.97	4.45561	4.13254	4.11753	5.02886	5.52483	5.53552	EE850952		020829OSI1017072HT OSI Ovis aries cDNA, mRNA sequence [EE850952]				Oar.11753
A_70_P039301	0.0451822	2.09828	down	437.428	631.837	8.40359	9.47279	297.751	513.514	501.02	424.94	688.758	781.814	7.94009	8.64737	8.6233	8.89423	9.71475	9.8094	NM_001009729	SFTPC	Ovis aries surfactant protein C (SFTPC), mRNA [NM_001009729]	443034	NM_001009729		Oar.715
A_70_P037766	0.0122766	2.09376	down	165.146	212.255	6.97127	8.03737	175.743	158.967	160.729	178.831	184.711	273.224	7.14287	6.86526	6.90569	7.64239	8.03059	8.43914	XM_004023324		020605OML22018090HT OML2 Ovis aries cDNA, mRNA sequence [EE792174]		XM_004023324		Oar.11243
A_70_P057051	0.00246792	3.05245	down	63.8541	108.205	5.52836	7.13833	50.2116	68.7718	72.579	115.375	90.3826	118.858	5.09442	5.67989	5.81077	7.02079	7.0822	7.312	CO202762		Oa_splbn_13A12_M13_Reverse Sheep spleen\brain pSport1 library Ovis aries cDNA clone Oa_splbn_13A12 5', mRNA sequence [CO202762]				Oar.7013
A_70_P032701	0.0248929	2.03909	down	26.7203	29.7593	4.27932	5.30725	39.7387	19.2869	21.1353	24.7657	26.9551	37.5571	4.64712	3.99652	4.19433	4.89136	5.38183	5.64856
A_70_P064861	0.00328542	2.25991	down	58.7392	76.1529	5.46112	6.63738	60.612	62.4446	53.161	69.1349	68.3211	91.0028	5.45112	5.54452	5.38773	6.2996	6.69008	6.92247	EE747933		020502OAPP1011016HT OAPP Ovis aries cDNA, mRNA sequence [EE747933]				Oar.9906
A_70_P002241	0.00213746	2.87782	down	187.905	342.887	7.16525	8.69022	201.49	180.536	181.689	285.272	339.638	403.751	7.34257	7.06163	7.09155	8.30382	8.81495	8.9519	FE037673		C0009486L02.Q1KM13R KN511 Ovis aries gastric lymph node from Teladorsagia infected sheep Ovis aries cDNA clone C0009486L02 3', mRNA sequence [FE037673]				Oar.13479
A_70_P022161	0.0418663	2.16136	down	96.7715	126.729	6.19434	7.30628	109.234	87.2062	93.8743	86.887	150.841	142.458	6.39272	6.02016	6.17015	6.59607	7.77125	7.55153	GT878036		UMC-ocond16_0A01-005-h06 Day 16 Conceptus long ocond16 Ovis aries cDNA 3', mRNA sequence [GT878036]				Oar.14112
A_70_P023061	0.0242812	2.72727	down	28.6166	44.5941	4.39245	5.83991	38.7109	21.5521	25.5869	28.413	53.2704	52.099	4.58955	4.15703	4.43077	5.07046	6.33937	6.10989	EE849770		020829OSI1019067HT OSI Ovis aries cDNA, mRNA sequence [EE849770]				Oar.12787
A_70_P029236	0.00086886	2.02772	down	408.133	553.629	8.34827	9.36813	422.297	443.098	359.003	580.422	523.076	557.389	8.48675	8.43607	8.12198	9.36212	9.37742	9.36485	DY497052		sh2P0020N03_F.ab1 adult sheep fracture callus 7d Ovis aries cDNA, mRNA sequence [DY497052]				Oar.8580
A_70_P008246	0.00116238	2.76285	down	13.4403	17.2933	3.07222	4.53838	22.6871	10.0443	7.58952	17.1557	18.2805	16.4438	3.22182	3.12326	2.87158	4.37356	4.82356	4.41802
A_70_P014236	0.00521766	2.07507	down	143.765	180.309	6.78071	7.83386	147.15	145.501	138.643	158.467	185.773	196.686	6.88311	6.75531	6.70369	7.46932	8.03913	7.99313	XM_004007931		020709OFM1033005HT OFM1 Ovis aries cDNA, mRNA sequence [EE771744]		XM_004007931		Oar.15387
A_70_P058551	0.00186544	4.36398	down	212.552	615.638	7.33982	9.46547	171.958	229.261	236.438	900.506	457.58	488.828	7.10812	7.42663	7.48471	9.99808	9.19988	9.19844
A_70_P014026	0.0346326	2.07349	down	306.217	418.97	7.87935	8.93142	228.659	344.807	345.186	298.479	494.43	464.001	7.53287	8.05062	8.05457	8.36745	9.29598	9.13083	XM_004004809		C0009256L08.P1KAM13F KN511 Ovis aries peyer's patch from terminal ileum of Teladorsagia infected sheep Ovis aries cDNA clone C0009256L08 5', mRNA sequence [FE023413]		XM_004004809		Oar.15345
A_70_P007796	0.000625401	2.50283	down	48.7756	69.0262	5.19273	6.51628	56.6543	44.5647	45.1077	68.2463	66.8481	71.9841	5.32008	5.09442	5.16368	6.2817	6.66364	6.60351	FE035288		C0009483F06.Q1KM13R KN511 Ovis aries efferent gastric lymph from uninfected sheep Ovis aries cDNA clone C0009483F06 3', mRNA sequence [FE035288]				Oar.12311
A_70_P055696	0.0397849	2.26532	down	18.2525	20.1775	3.54753	4.72725	20.2262	15.6331	18.8983	19.3958	15.0924	26.0442	2.88057	3.70562	4.05641	4.55532	4.53733	5.08909	FE036668		C0009485E06.Q1KM13R KN511 Ovis aries rectum and large colon from E. coli challenged and unchallenged animals Ovis aries cDNA clone C0009485E06 3', mRNA sequence [FE036668]				Oar.8302
A_70_P039721	0.0300455	2.78689	down	66.8003	113.253	5.64435	7.12301	75.4015	62.3739	62.6254	66.6324	132.744	140.383	5.7919	5.54297	5.59817	6.23928	7.59589	7.53385	NM_001009393	SERPINC1	Ovis aries serpin peptidase inhibitor, clade C (antithrombin), member 1 (SERPINC1), mRNA [NM_001009393]	443407	NM_001009393		Oar.420
A_70_P058001	0.0196927	2.028	down	33.7346	36.6726	4.58648	5.60654	32.9819	38.3942	29.8278	31.941	35.9061	42.1708	4.24241	4.888	4.62903	5.21552	5.79942	5.80467	FE027155		C0009262E06.Q1KAM13R KN511 Ovis aries gastric lymph node from Teladorsagia infected sheep Ovis aries cDNA clone C0009262E06 3', mRNA sequence [FE027155]				Oar.15874
A_70_P062286	0.00772199	4.37163	down	18.4484	39.5464	3.56919	5.69736	19.4497	18.6495	17.2459	34.7474	34.1122	49.7796	2.81768	3.94696	3.94294	5.32476	5.72482	6.04251
A_70_P056666	0.00108291	2.95412	down	246.659	467.133	7.56079	9.12351	194.695	290.528	254.753	425.087	453.197	523.116	7.29484	7.78648	7.60104	8.89507	9.19039	9.28508	EE837484		010914OSAA050075HT OSAA Ovis aries cDNA, mRNA sequence [EE837484]				Oar.6925
A_70_P011366	0.0233892	2.67223	down	28.1672	40.2261	4.29988	5.71793	27.8025	30.3068	26.3923	28.7667	44.3125	47.5991	3.82339	4.60067	4.47557	5.08837	6.07802	5.98739	DY506314		sh3P0002P09_F.ab1 adult sheep fracture callus 10d Ovis aries cDNA, mRNA sequence [DY506314]				Oar.3472
A_70_P041287	0.0246901	2.06835	down	30.2581	35.0611	4.4876	5.53607	39.763	23.8056	27.2055	27.0413	39.9895	38.1525	4.64984	4.29469	4.51825	4.9983	5.9416	5.66832	AF084258	UNC	Ovis aries urocortin mRNA, partial cds. [AF084258]	443036			Oar.630
A_70_P007891	0.00683602	2.1168	down	19.9224	21.5071	3.76991	4.8518	28.036	19.8614	11.8699	20.3467	19.1765	24.9981	3.84143	4.0322	3.43611	4.63039	4.89952	5.02548	EE835980		021030OOCX033020HT OOCX Ovis aries cDNA, mRNA sequence [EE835980]				Oar.12331
A_70_P031546	0.0252423	2.07121	down	26.0269	28.859	4.218	5.26847	30.8381	28.2207	19.0218	22.2441	30.3127	34.0201	4.08381	4.5051	4.06508	4.73967	5.56413	5.50163	CN824520		Oa_splbn_08A06_M13reverse Sheep spleen\brain pSport1 library Ovis aries cDNA clone Oa_splbn_08A06 5', mRNA sequence [CN824520]				Oar.3248
A_70_P006701	0.00365671	2.77846	down	76.8706	119.553	5.80266	7.27695	56.9216	85.6982	87.9919	133.455	109.716	115.486	5.32794	5.99303	6.08701	7.215	7.34257	7.27328	FE037857		C0009486P14.Q1KM13R KN511 Ovis aries efferent gastric lymph from uninfected sheep Ovis aries cDNA clone C0009486P14 3', mRNA sequence [FE037857]				Oar.10658
A_70_P067271	0.00954281	2.01503	down	1557.15	2728.51	10.4396	11.4504	1493.51	1708.5	1469.44	1851.02	3064.64	3269.86	10.4108	10.5823	10.3256	11.0447	11.638	11.6684	XM_004002857	MINA	PREDICTED: Ovis aries MYC induced nuclear antigen, transcript variant 1 (MINA), mRNA [XM_004002857]	101103688	XM_004002857
A_70_P061046	0.0410372	3.07822	down	130.337	219.126	6.48271	8.10481	225.594	82.7686	82.6492	194.529	233.965	228.883	7.51593	5.94482	5.98739	7.76468	8.3485	8.20124	DY522642	HBB	sh3P0054A17_F.ab1 adult sheep fracture callus 10d Ovis aries cDNA, mRNA sequence [DY522642]	100049064			Oar.13537
A_70_P039526	0.00603159	3.24585	down	15485.4	53153	13.9021	15.6007	10947.8	16465.4	19043.1	36455.7	61727.9	61275.3	13.3845	14.0728	14.249	15.2453	15.8349	15.7219	AY819023	CRYAB	Ovis aries alpha B crystallin (CRYAB) mRNA, complete cds. [AY819023]	497274			Oar.2515
A_70_P011611	0.000781554	2.11277	down	2112.9	3988.55	10.9158	11.995	2150.88	2001.29	2186.54	3173.29	4612.66	4179.7	10.967	10.8262	10.9543	11.8017	12.1774	12.0059	EE785128		020502OMGB21007005HT OMGB2 Ovis aries cDNA, mRNA sequence [EE785128]				Oar.3534
A_70_P056781	0.000741789	3.4355	down	21.2999	39.7454	3.89684	5.67736	27.0099	17.7837	19.1063	55.5937	29.1218	34.5207	3.74138	3.8798	4.06933	6.00935	5.50524	5.51748	Z49161		O.aries mRNA for immunoglobulin mu heavy chain variable region (clone VR3). [Z49161]				Oar.6955
A_70_P031831	0.03038	2.20503	down	16.0357	16.9954	3.3587	4.49949	19.7598	12.2584	16.0889	14.0701	16.9185	19.9974	2.84835	3.38517	3.84258	4.10917	4.70226	4.68706	FE033304		C0009480I11.Q1KM13R KN511 Ovis aries peyer's patch from terminal ileum of Teladorsagia infected sheep Ovis aries cDNA clone C0009480I11 3', mRNA sequence [FE033304]				Oar.15205
A_70_P003756	0.0015412	2.64745	down	40.6168	59.4773	4.90528	6.30988	42.4317	36.2014	43.2171	55.8365	59.191	63.4046	4.77697	4.82282	5.11605	6.0176	6.5037	6.40835	CU652577		CU652577 ovine foetal ovary tissues ( Early folliculogenesis) - F (ocai) Ovis aries cDNA clone ocai0005.e.12, mRNA sequence [CU652577]				Oar.16328
A_70_P018786	0.000867168	4.13555	down	1068.45	3741.28	9.85218	11.9003	1057.4	1094.11	1053.86	4745.67	3031.69	3446.49	9.91054	9.85638	9.78963	12.3479	11.6162	11.7367
A_70_P071076	6.26408e-05	2.02322	down	41.7358	47.2794	4.95018	5.96683	44.0937	43.0207	38.0928	53.5994	40.3389	47.8999	4.84875	5.04361	4.95817	5.94883	5.95726	5.9944
A_70_P003401	0.00810507	2.11785	down	1489.44	2684.45	10.3643	11.4469	1150.94	1596.29	1721.08	2017.21	3026.21	3009.92	10.0346	10.4726	10.5856	11.1597	11.6131	11.5679	XM_004016916	CCNB1	PREDICTED: Ovis aries cyclin B1 (CCNB1), mRNA [XM_004016916]	101120694	XM_004016916
A_70_P044976	0.00870442	3.28199	down	36.4764	61.792	4.6461	6.36067	29.8193	42.7179	36.8919	58.7843	56.0728	70.5189	3.99652	5.03283	4.90896	6.08279	6.42228	6.57695
A_70_P050941	0.0347111	2.15109	down	104.861	132.204	6.27917	7.38424	121.437	121.872	71.2747	111.265	111.055	174.292	6.54778	6.50541	5.78433	6.9651	7.35984	7.82779	NM_001082598	PAG11	Ovis aries pregnancy-associated glycoprotein 11 (PAG11), mRNA [NM_001082598]	100034671	NM_001082598		Oar.14350
A_70_P062841	0.0233907	2.81213	down	1313.94	3326.25	10.1504	11.6421	966.867	1443.46	1531.48	1680.08	4301.55	3997.12	9.76672	10.2937	10.3908	10.9069	12.0859	11.9335	EE805278		020731ONDC284071HT ONDC Ovis aries cDNA, mRNA sequence [EE805278]				Oar.6651
A_70_P063066	0.0020731	2.3361	down	75.6554	102.082	5.82737	7.05147	84.4837	74.275	68.2075	96.229	102.744	107.272	5.9727	5.77925	5.73018	6.74549	7.25334	7.15559			Rep: UPF0227 protein Spro_1925 - Serratia proteamaculans (strain 568), partial (8%) [TC72972]
A_70_P025201	0.00136688	2.45925	down	80.183	117.32	5.90561	7.20383	76.4949	78.7026	85.3514	162.306	85.3676	104.288	5.81422	5.87083	6.03178	7.49748	7.00288	7.11113	XM_004005164		020502OAPP1021092HT OAPP Ovis aries cDNA, mRNA sequence [EE747274]		XM_004005164		Oar.9860
A_70_P015461	0.0205244	2.16575	down	314.332	462.564	7.94457	9.05944	322.426	295.082	325.487	321.793	502.553	563.346	8.06352	7.80531	7.96489	8.48009	9.31532	9.38292	FE030256		C0009488O13.P1KM13F KN511 Ovis aries efferent gastric lymph from uninfected sheep Ovis aries cDNA clone C0009488O13 5', mRNA sequence [FE030256]				Oar.16622
A_70_P033001	0.0211772	2.77944	down	25.4528	37.5831	4.15317	5.62796	43.3752	17.9404	15.0427	32.1545	33.6672	46.9275	4.82176	3.89399	3.74376	5.22249	5.69939	5.96201	CO000999		OC007 pre-oestrum adult sheep ovary library Ovis aries cDNA, mRNA sequence [CO000999]				Oar.313
A_70_P048717	0.000145119	4.27904	down	302.555	878.817	7.88322	9.9805	344.611	290.448	272.607	930.564	854.255	851.632	8.16465	7.78543	7.69957	10.042	9.99333	9.90621	EU216427	K38	Ovis aries keratin 38 mRNA, complete cds. [EU216427]	100141297			Oar.10199
A_70_P054011	0.00523649	2.31588	down	775.141	1385.74	9.33098	10.5425	833.059	698.563	793.801	1018.18	1538.99	1600.05	9.52444	9.1344	9.33409	10.1664	10.7369	10.7243	EE774012		020709OFM1025028HT OFM1 Ovis aries cDNA, mRNA sequence [EE774012]				Oar.9626
A_70_P063016	0.00396964	9.33518	down	35.5892	196.985	4.67235	7.89503	59.4316	25.2327	22.1034	122.786	240.421	227.747	5.40141	4.36976	4.24588	7.10812	8.384	8.19297			Rep: Cbp/p300-interacting transactivator 2 - Mus musculus (Mouse), partial (19%) [TC59322]
A_70_P014421	0.00123941	2.10662	down	237.453	313.929	7.51574	8.59067	213.666	252.613	246.08	404.89	266.385	270.512	7.42784	7.57181	7.54756	8.83345	8.51585	8.4227	FE033790		C0009481D10.P1KAM13F KN511 Ovis aries efferent gastric lymph from uninfected sheep Ovis aries cDNA clone C0009481D10 5', mRNA sequence [FE033790]				Oar.15424
A_70_P007666	0.0207088	3.56738	down	17.5944	30.9237	3.50075	5.33561	19.6934	17.1783	15.9114	19.8591	32.9919	39.9202	2.84407	3.82971	3.82846	4.5957	5.67408	5.73705	EE835922		021030OOCX042041HT OOCX Ovis aries cDNA, mRNA sequence [EE835922]				Oar.12285
A_70_P071791	0.0488272	2.20228	down	19.868	21.0206	3.67297	4.81198	21.1894	22.7865	15.6279	18.2265	20.6408	24.1946	2.98552	4.23316	3.80024	4.45615	5.00656	4.97322	FE034707		C0009482H23.Q1KM13R KN511 Ovis aries rectum and large colon from E. coli challenged and unchallenged animals Ovis aries cDNA clone C0009482H23 3', mRNA sequence [FE034707]				Oar.17197
A_70_P000231	0.00322778	2.42622	down	159.062	235.734	6.92029	8.199	163.299	154.73	159.156	200.663	249.761	256.777	7.03627	6.83388	6.89071	7.81508	8.43342	8.3485	EE752415		020314OCSI1003025HT OCS1 Ovis aries cDNA, mRNA sequence [EE752415]				Oar.10308
A_70_P047661	0.00313076	2.22683	down	208.789	289.947	7.32133	8.47632	186.633	227.663	212.071	256.743	266.726	346.372	7.22942	7.41321	7.32135	8.15744	8.5166	8.75492	EE815540		020731ONDC214010HT ONDC Ovis aries cDNA, mRNA sequence [EE815540]				Oar.8714
A_70_P053186	0.000381619	2.70674	down	694.457	1397.29	9.15926	10.5958	560.511	784.062	738.799	1464.05	1344.9	1382.9	8.92465	9.32587	9.22725	10.692	10.5561	10.5394	XM_004010648		sh1-aei22_l0.s2 adult sheep fracture callus pool Ovis aries cDNA, mRNA sequence [DY476730]		XM_004010648		Oar.6866
A_70_P054411	0.00970352	2.17739	down	1039.75	1801.88	9.78748	10.9101	1257.54	900.915	960.78	1378.1	1937.16	2090.37	10.1576	9.5552	9.64963	10.6062	11.0292	11.0948	XM_004014460		UMC-ofold15_0A01-001-e10 Day 15 follicle (5,6,7 mm) ofold15 Ovis aries cDNA 3', mRNA sequence [GT881643]		XM_004014460		Oar.9709
A_70_P035131	0.039063	2.10087	down	294.251	412.328	7.8275	8.89849	233.039	336.051	313.663	272.222	478.956	485.805	7.56335	8.01551	7.90365	8.24537	9.26042	9.18969	XM_004013897		020731ONDC216053HT ONDC Ovis aries cDNA, mRNA sequence [EE802696]		XM_004013897		Oar.15750
A_70_P014931	0.0216797	2.0984	down	18.5837	19.3652	3.62437	4.69366	22.4624	16.3782	16.9106	16.3359	18.6313	23.1286	3.19467	3.76529	3.91314	4.30696	4.86049	4.91353	FE027364		C0009262I21.Q1KAM13R KN511 Ovis aries rectum and large colon from E. coli challenged and unchallenged animals Ovis aries cDNA clone C0009262I21 3', mRNA sequence [FE027364]				Oar.14679
A_70_P002922	0.0391751	2.02967	down	189.973	236.867	7.15734	8.17858	143.759	221.116	205.043	173.507	275.382	261.71	6.83281	7.37052	7.26869	7.5971	8.55849	8.38016	EE808840	PMCH	010914ONDC105038HT ONDC Ovis aries cDNA, mRNA sequence [EE808840]	443522			Oar.1103
A_70_P005981	0.0101762	2.22217	down	147.787	189.595	6.75756	7.90953	104.002	177.681	161.679	184.804	190.004	193.979	6.31615	7.03856	6.91798	7.68465	8.06687	7.97707	EE823033		020605ONLN134022HT ONLN Ovis aries cDNA, mRNA sequence [EE823033]				Oar.6115
A_70_P026711	0.0104467	2.05043	down	57.9339	67.3621	5.44257	6.4785	63.366	53.4341	57.0017	56.7025	69.3044	76.0794	5.52483	5.33371	5.46917	6.03741	6.71232	6.68577	XM_004015514	LAT1	Ovis aries L-type amino acid transporter subunit LAT1 mRNA, partial cds. [AY162432]	443249	XM_004015514		Oar.1009
A_70_P025506	0.0310881	2.97502	down	236.995	450.843	7.4299	9.0028	138.182	285.478	287.324	284.628	511.477	556.424	6.7677	7.75805	7.76395	8.30087	9.34617	9.36135	FE022478		C0009255F04.P1KAM13F KN511 Ovis aries abomasal mucosa (gastric fold) from Teladorsagia infected sheep Ovis aries cDNA clone C0009255F04 5', mRNA sequence [FE022478]				Oar.16458
A_70_P025451	0.00719033	2.49243	down	90.2217	132.19	6.07647	7.39402	87.5846	83.4976	99.5829	106.407	135.855	154.307	6.02321	5.95867	6.24753	6.90391	7.61867	7.65948	FE022320		C0009255B09.Q1KAM13R KN511 Ovis aries abomasal mucosa (gastric fold) from (Teladorsagia) uninfected sheep Ovis aries cDNA clone C0009255B09 3', mRNA sequence [FE022320]				Oar.16447
A_70_P001296	0.00031536	2.23062	down	56.3529	70.855	5.39031	6.54776	56.5494	60.6147	51.8945	73.9135	65.1525	73.4991	5.31562	5.49876	5.35657	6.38201	6.62684	6.63443
A_70_P050992	0.032199	2.47936	down	86.5396	123.109	5.966	7.27597	133.306	62.0502	64.2622	170.673	98.6038	100.052	6.71499	5.5335	5.6495	7.57295	7.20118	7.05377	NM_001105262	GNLY	Ovis aries granulysin (GNLY), mRNA [NM_001105262]	100125622	NM_001105262		Oar.14441
A_70_P029841	0.00152488	2.93774	down	330.189	656.826	8.02135	9.57606	309.971	350.053	330.545	884.106	544.901	541.472	8.00211	8.07591	7.98603	9.97136	9.42905	9.32776	GW998134		U_TL-090730_DS_K1_plate1d07.b1 cDNA library from sheep postnatal mammary gland Ovis aries cDNA, mRNA sequence [GW998134]				Oar.5579
A_70_P038861	0.0154615	3.1222	down	212.912	394.46	7.25068	8.89324	117.787	256.506	264.442	344.362	419.983	419.033	6.50255	7.59773	7.65176	8.58606	9.09064	9.00303	XM_004009959		021030OOCX035046HT OOCX Ovis aries cDNA, mRNA sequence [EE836120]		XM_004009959		Oar.7227
A_70_P019711	0.0292547	2.51813	down	17.7041	21.3971	3.50924	4.84159	19.0205	17.9699	16.122	19.029	22.2494	22.9129	2.78417	3.89637	3.84717	4.52404	5.10673	4.89401	XM_004018141	LOC101115576	Ovis aries clone GJF endopin 1b-like mRNA, partial sequence. [JF806330]	101115576	XM_004018141		Oar.11820
A_70_P070516	0.011083	2.26838	down	8.12603	9.37989	2.50977	3.69143	14.3781	5	5	6.45358	10.259	11.4271	2.57591	2.47322	2.48019	3.16868	3.99147	3.91415	FE025276		C0009259G20.Q1KAM13R KN511 Ovis aries rectum and large colon from E. coli challenged and unchallenged animals Ovis aries cDNA clone C0009259G20 3', mRNA sequence [FE025276]				Oar.10664
A_70_P052806	0.013485	2.29422	down	11.1078	12.9874	2.93896	4.13697	13.7663	10.9211	8.63613	13.0428	15.0025	10.917	2.56545	3.25273	2.99871	4.02231	4.52781	3.86078	EE759283		020829OD10L004041HT OD10L Ovis aries cDNA, mRNA sequence [EE759283]				Oar.6788
A_70_P032486	0.00371978	6.43618	down	208.62	985.277	7.31388	10.0001	243.165	178.162	204.533	514.254	1251.6	1189.97	7.63254	7.04254	7.26657	9.18793	10.4696	10.3427
A_70_P041001	0.00226179	2.78266	down	9.32296	13.7503	2.73162	4.20809	13.81	8.6643	5.49454	11.4637	12.4156	17.3716	2.56621	2.92723	2.70143	3.86598	4.25802	4.50026	CU638000		CU638000 ovine foetal ovary tissues (Prophase I meiosis) -M (ocaj) Ovis aries cDNA clone ocaj0008.n.22 5', mRNA sequence [CU638000]				Oar.12089
A_70_P018421	0.00478364	2.49713	down	153.71	226.902	6.83316	8.15343	118.83	171.896	170.406	200.72	235.229	244.756	6.51542	6.98037	7.0037	7.81538	8.35866	8.28625	EE812755		020731ONDC284015HT ONDC Ovis aries cDNA, mRNA sequence [EE812755]				Oar.5158
A_70_P026386	0.0397629	2.27351	down	200.593	296.019	7.25341	8.43833	162.224	232.662	206.891	185.565	344.77	357.722	7.02814	7.4513	7.28079	7.68925	8.83345	8.79229	AF172695		Ovis aries clone 96 immunoglobulin light chain variable region (IGLV) mRNA, partial cds. [AF172695]				Oar.926
A_70_P010546	0.00604963	3.07588	down	1095.62	2841.26	9.8637	11.4847	850.944	1181.35	1254.58	1863.63	3979.33	2680.81	9.5659	9.97136	10.0538	11.0532	11.9684	11.4325	EE757487		020605OCS411022034HT OCS4 Ovis aries cDNA, mRNA sequence [EE757487]				Oar.10525
A_70_P020946	0.00179259	3.15782	down	887.394	2176.87	9.52847	11.1874	643.292	991.131	1027.76	1777.04	2464.36	2289.19	9.13396	9.69953	9.75191	10.9886	11.3527	11.2208	XM_004012471		021030OOCX038010HT OOCX Ovis aries cDNA, mRNA sequence [EE835047]		XM_004012471		Oar.3976
A_70_P037151	0.000979036	2.29378	down	189.014	263.937	7.16867	8.3664	157.811	200.774	208.457	258.372	244.408	289.031	6.99023	7.22727	7.2885	8.16885	8.40751	8.52284	CU653701		CU653701 ovine foetal ovary tissues ( Early folliculogenesis) - F (ocai) Ovis aries cDNA clone ocai0009.h.22, mRNA sequence [CU653701]				Oar.8257
A_70_P046416	0.0481287	2.09223	down	8.88783	11.0406	2.75559	3.82062	10.9308	7.68249	8.0502	8.05071	7.13269	17.9384	2.50999	2.83997	2.91679	3.41522	3.51361	4.53305	CU653053		CU653053 ovine foetal ovary tissues (Prophase I meiosis) -M (ocaj) Ovis aries cDNA clone ocaj0005.h.07, mRNA sequence [CU653053]				Oar.9489
A_70_P005101	0.00885658	2.27302	down	101.698	137.728	6.26663	7.45124	107.207	108.195	89.69	112.325	139	161.86	6.35934	6.33168	6.10885	6.98168	7.65443	7.71761	GW998277		U_TL-090730_DS_K1_plate1j21.b1 cDNA library from sheep postnatal mammary gland Ovis aries cDNA, mRNA sequence [GW998277]				Oar.9552
A_70_P014811	0.0289463	2.60459	down	354.415	649.761	8.09857	9.47963	250.551	408.119	404.576	386.974	752.807	809.502	7.67651	8.30759	8.31161	8.76758	9.81777	9.85354	XM_004016854		Oa_splbn_02M19_M13reverse Sheep spleen\brain pSport1 library Ovis aries cDNA clone Oa_splbn_02M19 5', mRNA sequence [CN822705]		XM_004016854		Oar.14655
A_70_P034786	0.040765	2.04497	down	63.9207	72.5004	5.5395	6.57158	96.4067	49.0376	46.318	77.8357	73.5689	66.0966	6.19373	5.2288	5.19597	6.43906	6.79766	6.47802	EE780178	MRPL32	020709OMGB11051042HT OMGB1 Ovis aries cDNA, mRNA sequence [EE780178]	100305129			Oar.6368
A_70_P053271	0.00882849	2.19117	down	450.993	688.788	8.48367	9.61537	388.22	490.015	474.744	513.125	827.371	725.869	8.34546	8.57417	8.53139	9.18439	9.95188	9.70985	EE779022		020709OMGB11058021HT OMGB1 Ovis aries cDNA, mRNA sequence [EE779022]				Oar.6883
A_70_P057716	0.0309796	2.00356	down	5087.63	10067.1	12.2384	13.241	3558.3	5150.55	6554.03	7152.8	11804.3	11244.2	11.7438	12.3186	12.6529	12.9375	13.4442	13.3412	XM_004008264		020502OMGB11010015HT OMGB1 Ovis aries cDNA, mRNA sequence [EE778779]		XM_004008264		Oar.7554
A_70_P058181	0.0339274	2.50333	down	180.295	254.901	6.9861	8.30995	96.1099	227.575	217.2	245.747	266.083	252.874	6.18847	7.41226	7.35757	8.08605	8.51365	8.33015	EE851308		020829OSI1012074HT OSI Ovis aries cDNA, mRNA sequence [EE851308]				Oar.15910
A_70_P017086	0.0389257	3.71271	down	47.7512	104.529	5.06672	6.9592	37.4705	56.9958	48.7872	49.4341	123.143	141.009	4.52404	5.40819	5.26795	5.83548	7.50143	7.54068	Z36890	CD1	O.aries (scd1a25) CD1 mRNA. [Z36890]	100144425			Oar.512
A_70_P070941	0.00916504	2.50423	down	61.6269	88.931	5.52196	6.84633	59.5298	61.1843	64.1665	70.0443	99.9353	96.8135	5.40551	5.51318	5.64719	6.31684	7.21672	7.00542
A_70_P001111	0.028511	2.57432	down	32.4033	43.655	4.47442	5.83861	27.8055	31.9751	37.4293	36.0402	44.4701	50.4547	3.82437	4.67075	4.92813	5.37205	6.08207	6.06171	FE027618		C0009262O13.Q1KAM13R KN511 Ovis aries efferent gastric lymph from Teladorsagia infected sheep Ovis aries cDNA clone C0009262O13 3', mRNA sequence [FE027618]				Oar.16812
A_70_P018886	0.0188829	2.48732	down	228.591	376.748	7.45586	8.77046	194.599	232.635	258.538	249.59	408.395	472.258	7.2939	7.44988	7.62381	8.11013	9.05337	9.14787	EE848059		030729OSCA3024044HT OSCA Ovis aries cDNA, mRNA sequence [EE848059]				Oar.14255
A_70_P002861	0.00491861	2.07561	down	23.9461	25.9226	4.066	5.11954	27.091	20.8042	23.9432	27.2413	24.1901	26.3363	3.74919	4.10033	4.34848	5.00656	5.24725	5.10481	XM_004010927	TRAIN A	Ovis aries partial mRNA for putative pancreatic ribonuclease (train A gene). [AJ580634]	443221	XM_004010927		Oar.1085
A_70_P003596	0.0283136	4.9331	down	70.1395	203.618	5.57016	7.87266	40.7994	91.7973	77.8218	100.74	260.009	250.104	4.70424	6.10264	5.9036	6.82088	8.48286	8.31423	XM_004022625		CU654728 ovine foetal ovary tissues (Prophase I meiosis) -M (ocaj) Ovis aries cDNA clone ocaj0007.f.18, mRNA sequence [CU654728]		XM_004022625		Oar.16295
A_70_P068212	0.0411927	3.40913	down	660.533	1461.76	8.88319	10.6526	252.286	874.278	855.035	1394.57	1436.11	1554.59	7.69206	9.50294	9.45456	10.6236	10.6489	10.6852	XM_004006045	XDH	Ovis aries xanthine dehydrogenase (XDH) mRNA, partial cds. [EF529448]	780499	XM_004006045		Oar.4784
A_70_P028771	0.0113379	2.43877	down	238.996	373.187	7.51761	8.80376	285.126	237.347	194.516	300.923	396.799	421.839	7.8803	7.47538	7.19714	8.38146	9.01853	9.0113
A_70_P020746	0.00240042	2.08572	down	99.941	121.055	6.23841	7.29896	98.526	92.6008	108.696	115.637	120.242	127.284	6.23273	6.12159	6.36092	7.02326	7.4674	7.4062	EE794884		030729OMU902009027HT OMU90 Ovis aries cDNA, mRNA sequence [EE794884]				Oar.3929
A_70_P026336	0.00786554	2.39689	down	121.718	176.391	6.52564	7.7868	116.052	127.193	121.909	139.404	182.929	206.84	6.48261	6.5664	6.5279	7.27813	8.02105	8.06122	AF172684		Ovis aries clone 17 immunoglobulin light chain variable region (IGLV) mRNA, partial cds. [AF172684]				Oar.915
A_70_P034001	0.0485884	2.72268	down	23.3297	30.4554	3.90049	5.34551	21.3023	24.0286	24.6581	23.9977	31.8001	35.5685	3.00219	4.30737	4.3919	4.84412	5.6266	5.56582	CN823070		Oa_splbn_03I05_M13reverse Sheep spleen\brain pSport1 library Ovis aries cDNA clone Oa_splbn_03I05 5', mRNA sequence [CN823070]				Oar.2446
A_70_P039302	0.0475145	2.20139	down	221.279	297.811	7.34657	8.48498	137.694	275.004	251.14	219.899	320.286	353.247	6.76163	7.70302	7.57504	7.93641	8.74284	8.77569	NM_001009729	SFTPC	Ovis aries surfactant protein C (SFTPC), mRNA [NM_001009729]	443034	NM_001009729		Oar.715
A_70_P007806	0.00204853	2.08658	down	223.654	290.123	7.42472	8.48586	197.422	232.097	241.444	269.576	308.925	291.867	7.31072	7.44498	7.51845	8.22898	8.69118	8.53741	EE805950		010914ONDC176042HT ONDC Ovis aries cDNA, mRNA sequence [EE805950]				Oar.12313
A_70_P067971	0.0243009	2.8163	down	57.2792	94.7689	5.40693	6.90073	54.7495	53.5479	63.5401	58.9353	111.134	114.237	5.25888	5.33637	5.62552	6.08575	7.36049	7.25593	EE830606		020605ONLN099054HT ONLN Ovis aries cDNA, mRNA sequence [EE830606]				Oar.4724
A_70_P024546	0.00648771	2.10469	down	482.802	710.063	8.5945	9.66811	431.389	559.737	457.28	561.176	793.791	775.222	8.51365	8.78874	8.4811	9.30886	9.89477	9.80069	XM_004010878	NOX5	Ovis aries NADPH oxidase EF-hand calcium binding domain protein 5 mRNA, partial cds. [EU135592]	100127214	XM_004010878		Oar.14525
A_70_P002166	0.00399887	4.58309	down	61.3052	169.601	5.50809	7.70441	58.598	62.8683	62.4494	112.405	199.563	196.836	5.37695	5.55457	5.59276	6.98299	8.13526	7.99499	DY522071		sh3P0052F04_F.ab1 adult sheep fracture callus 10d Ovis aries cDNA, mRNA sequence [DY522071]				Oar.15060
A_70_P037086	0.0161573	2.38615	down	40.2678	50.4243	4.80373	6.05841	32.3624	42.2635	46.1773	53.8095	41.8301	55.6335	4.20425	5.01689	5.19004	5.95534	6.00761	6.21229	EE773245		020709OFM1008071HT OFM1 Ovis aries cDNA, mRNA sequence [EE773245]				Oar.11359
A_70_P024061	0.0104241	2.48129	down	15.424	18.77	3.31912	4.63021	24.2187	12.7748	9.27855	14.0322	18.1959	24.0821	3.41969	3.43857	3.09908	4.10466	4.81795	4.96802
A_70_P034451	0.0140808	2.13432	down	36.9067	41.7329	4.69583	5.7896	32.0101	40.4564	38.2535	48.4008	35.1374	41.6604	4.17114	4.95187	4.96447	5.80855	5.77306	5.78721	EE834995		021030OOCX040081HT OOCX Ovis aries cDNA, mRNA sequence [EE834995]				Oar.6300
A_70_P015881	0.0350216	2.23887	down	15.3037	16.2298	3.2755	4.43827	17.6412	17.3307	10.9391	19.9227	15.4147	13.3519	2.66629	3.84143	3.31879	4.602	4.57087	4.14194	FE025955		C0009260G14.Q1KAM13R KN511 Ovis aries rectum and large colon from E. coli challenged and unchallenged animals Ovis aries cDNA clone C0009260G14 3', mRNA sequence [FE025955]				Oar.16706
A_70_P032011	0.0268641	2.74561	down	25.8373	36.0874	4.11105	5.56817	24.0591	26.7534	26.6996	30.1614	31.1267	46.9743	3.39964	4.44193	4.49157	5.15038	5.59115	5.96299	FE029663		C0009265N22.Q1KM13R KN511 Ovis aries peyer's patch from terminal ileum of Teladorsagia infected sheep Ovis aries cDNA clone C0009265N22 3', mRNA sequence [FE029663]				Oar.15241
A_70_P023371	0.00103886	2.50887	down	123.272	185.232	6.55034	7.87738	139.943	110.548	119.326	187.104	168.661	199.931	6.78614	6.36802	6.49686	7.70014	7.90869	8.0233	EE869754		010716OT2F009044HT OT2F Ovis aries cDNA, mRNA sequence [EE869754]				Oar.12857
A_70_P070231	0.00285285	2.34334	down	398.366	644.846	8.30542	9.53399	361.897	409.33	423.87	514.724	628.38	791.435	8.23648	8.31234	8.36745	9.19124	9.58705	9.82367	XM_004012404		020829OSI1002028HT OSI Ovis aries cDNA, mRNA sequence [EE850577]		XM_004012404		Oar.9195
A_70_P039696	0.0144326	2.48288	down	240.073	394.201	7.53773	8.84974	265.762	219.889	234.569	276.871	428.156	477.575	7.77698	7.36218	7.47401	8.26605	9.12118	9.16199	X16052	OXT	Ovine OT-NPI mRNA for oxytocin-Neurophysin I precursor. [X16052]	443390			Oar.444
A_70_P030146	0.0200411	2.48349	down	16.5828	20.9462	3.40604	4.71841	25.3425	16.6508	7.75493	30.2917	13.9236	18.6234	3.54984	3.78481	2.88347	5.1567	4.42311	4.5754	NM_001009261	PRND	Ovis aries prion protein 2 (dublet) (PRND), mRNA [NM_001009261]	443194	NM_001009261		Oar.838
A_70_P061191	0.00113815	2.06777	down	27.503	31.1011	4.33312	5.3812	35.197	25.1537	22.1583	31.4766	31.3208	30.5059	4.38184	4.3659	4.25164	5.19597	5.60337	5.34426	EE763114		021030OD15L051079HT OD15L Ovis aries cDNA, mRNA sequence [EE763114]				Oar.13570
A_70_P068232	0.00952869	3.17724	down	21.5326	34.4573	3.8514	5.51917	24.8294	15.6678	24.1006	27.9392	37.588	37.8447	3.48631	3.7098	4.35807	5.04566	5.85423	5.65761	XM_004015008	CAUXIN	Ovis aries partial mRNA for carboxylesterase-like urinary excreted protein (cauxin gene). [AM075621]	780451	XM_004015008		Oar.4790
A_70_P049721	0.0154447	2.01046	down	73.3254	83.9798	5.76714	6.77466	68.7327	64.0636	87.1799	74.1926	81.1039	96.6429	5.64596	5.58273	6.07273	6.38608	6.93503	7.00288	CN824335		Oa_splbn_08K20_M13reverse Sheep spleen\brain pSport1 library Ovis aries cDNA clone Oa_splbn_08K20 5', mRNA sequence [CN824335]				Oar.3308
A_70_P019686	0.0151172	2.35435	down	10.2303	10.8145	2.6254	3.86073	20.6908	5	5	7.77667	9.86945	14.7973	2.9228	2.47322	2.48019	3.36932	3.93979	4.27308	XM_004013927		010914OML1021053HT OML1 Ovis aries cDNA, mRNA sequence [EE787517]		XM_004013927		Oar.11815
A_70_P050756	0.00156971	2.08165	down	636.564	964.09	9.03302	10.0907	636.739	622.639	650.315	806.309	1031.05	1054.91	9.11337	8.96009	9.0256	9.82973	10.2402	10.2023			Rep: Os01g0848900 protein - Oryza sativa subsp. japonica (Rice), partial (8%) [TC55076]
A_70_P039821	0.0213902	2.88312	down	85.8705	141.293	5.96195	7.48958	128.231	65.9011	63.479	117.508	129.369	177.001	6.64569	5.61637	5.62378	7.04414	7.56975	7.85484	EE761294		021030OD15L027014HT OD15L Ovis aries cDNA, mRNA sequence [EE761294]				Oar.10920
A_70_P049426	0.0150308	3.19015	down	15.816	24.3415	3.33865	5.01227	17.9646	16.2951	13.1882	19.907	20.3608	32.7566	2.69276	3.75534	3.56784	4.59961	4.98608	5.45112
A_70_P007326	0.00889938	2.09116	down	340.144	476.082	8.06962	9.13392	337.902	319.903	362.628	373.151	531.911	523.182	8.13891	7.9359	8.13406	8.71278	9.40354	9.28545
A_70_P002096	0.00994447	2.3167	down	11.2399	13.2068	2.88608	4.09815	15.5974	8.40305	9.71923	18.7104	9.07114	11.839	2.59548	2.89951	3.16325	4.50191	3.83102	3.96153	FE022082		C0009254L22.Q1KAM13R KN511 Ovis aries efferent gastric lymph from Teladorsagia infected sheep Ovis aries cDNA clone C0009254L22 3', mRNA sequence [FE022082]				Oar.15046
A_70_P004636	0.00246539	3.67347	down	25.5116	51.6835	4.20431	6.08146	37.2759	18.2703	20.9885	44.7823	45.7401	64.5282	4.50591	3.91939	4.18764	5.6836	6.12292	6.43785	EE749087		020709OAPP1055028HT OAPP Ovis aries cDNA, mRNA sequence [EE749087]				Oar.7408
A_70_P001081	0.0120444	2.11254	down	43.3785	51.4872	5.00057	6.07955	44.0351	42.7293	43.3711	42.9669	54.8464	56.6482	4.84686	5.03398	5.12088	5.6199	6.38353	6.23524	FE027519		C0009262M08.P1KAM13F KN511 Ovis aries gastric lymph node from Teladorsagia infected sheep Ovis aries cDNA clone C0009262M08 5', mRNA sequence [FE027519]				Oar.16806
A_70_P060546	0.00723506	2.26373	down	80.149	104.317	5.89934	7.07805	72.2929	83.0428	85.1112	90.2118	104.632	118.108	5.71938	5.95096	6.02768	6.64979	7.27889	7.30545
A_70_P019221	0.0134258	2.1203	down	17.5532	19.154	3.56523	4.64949	26.0018	11.4694	15.1883	16.461	15.3535	25.6475	3.62541	3.3132	3.75707	4.31753	4.56452	5.06643	FE031688		C0009478D20.Q1KAM13R KN511 Ovis aries rectum and large colon from E. coli challenged and unchallenged animals Ovis aries cDNA clone C0009478D20 3', mRNA sequence [FE031688]				Oar.11717
A_70_P009441	0.00209929	2.13579	down	29.7397	35.1515	4.44851	5.54328	35.1313	25.3275	28.7603	33.7874	31.0397	40.6275	4.37875	4.37624	4.59053	5.28623	5.58802	5.75559	EE760866		021030OD15L053079HT OD15L Ovis aries cDNA, mRNA sequence [EE760866]				Oar.7990
A_70_P039462	0.0263473	2.06401	down	491.097	715.837	8.61421	9.65966	393.429	526.298	553.564	1049.56	505.355	592.594	8.37216	8.68954	8.78094	10.2108	9.32387	9.44435	NM_001099629	LOC100101238	Ovis aries regakine 1-like protein (LOC100101238), mRNA [NM_001099629]	100101238	NM_001099629		Oar.5139
A_70_P039697	0.0359781	2.10806	down	289.1	406.933	7.81112	8.88704	334.238	286.151	246.911	280.404	437.482	502.912	8.12295	7.76131	7.54912	8.28299	9.1452	9.23292	X16052	OXT	Ovine OT-NPI mRNA for oxytocin-Neurophysin I precursor. [X16052]	443390			Oar.444
A_70_P050991	0.0192281	2.74842	down	76.5849	124.372	5.80525	7.26385	111.418	59.1465	59.1907	184.274	100.589	88.2527	6.419	5.46917	5.52757	7.6809	7.22835	6.88229	NM_001105262	GNLY	Ovis aries granulysin (GNLY), mRNA [NM_001105262]	100125622	NM_001105262		Oar.14441
A_70_P008181	0.000561485	3.93584	down	94.1837	217.689	6.12184	8.09851	75.4531	104.924	102.174	211.262	212.836	228.969	5.79273	6.28918	6.28362	7.87975	8.21278	8.20301	NM_001130027	TYR	Ovis aries tyrosinase (oculocutaneous albinism IA) (TYR), mRNA [NM_001130027]	780502	NM_001130027		Oar.5777
A_70_P043686	0.0437539	2.73865	down	24613.9	67605	14.4627	15.9161	11797.4	30150.5	31893.9	51824	75339.8	75651.1	13.4859	14.9271	14.975	15.732	16.0962	15.9202	XM_004002517		020605OCS411015062HT OCS4 Ovis aries cDNA, mRNA sequence [EE757679]		XM_004002517		Oar.6502
A_70_P043406	0.00479357	2.03154	down	62.978	72.9251	5.56302	6.58559	63.7136	64.4202	60.8004	66.1062	71.4065	81.2626	5.53414	5.59079	5.56413	6.22616	6.75446	6.77615	EE813172		020731ONDC239082HT ONDC Ovis aries cDNA, mRNA sequence [EE813172]				Oar.6446
A_70_P012086	0.0223578	2.03842	down	137.173	165.969	6.69261	7.72006	175.403	120.791	115.323	148.796	161.819	187.292	7.14082	6.4929	6.4441	7.37543	7.85586	7.92889	FE032001		C0009478K24.P1KAM13F KN511 Ovis aries abomasal mucosa (gastric fold) from (Teladorsagia) uninfected sheep Ovis aries cDNA clone C0009478K24 5', mRNA sequence [FE032001]				Oar.17086
A_70_P036841	0.0145857	2.0614	down	171.341	210.687	7.00368	8.04731	130.312	193.41	190.301	187.557	236.489	208.014	6.67271	7.17498	7.16335	7.70496	8.36745	8.06951	EE840601		010914OSAA038074HT OSAA Ovis aries cDNA, mRNA sequence [EE840601]				Oar.11307
A_70_P035956	0.00991812	2.00683	down	320.446	423.739	7.972	8.97692	268.223	334.677	358.437	344.616	449.384	477.217	7.78798	8.0085	8.11952	8.58765	9.18231	9.1608	DQ239681	LOC100037686	Ovis aries clone clone TO-UP-K23-3 Der1-like domain family member 1 mRNA, partial cds. [DQ239681]	100037686			Oar.4361
A_70_P042891	0.000200935	2.22852	down	741.104	1221.45	9.26214	10.4182	779.493	730.077	713.741	1206.65	1283.6	1174.1	9.40971	9.20452	9.17217	10.4276	10.4972	10.3299	XM_004003583	GCLM	PREDICTED: Ovis aries glutamate-cysteine ligase, modifier subunit (GCLM), mRNA [XM_004003583]	101117899	XM_004003583
A_70_P062511	0.0254023	2.03274	down	18.6329	19.4917	3.66188	4.68531	25.7321	16.3678	13.7987	14.0453	20.2214	24.2084	3.59654	3.76369	3.62541	4.10587	4.97452	4.97553	EE760145		020829OD10L022029HT OD10L Ovis aries cDNA, mRNA sequence [EE760145]				Oar.10848
A_70_P010456	0.0112866	2.07361	down	65.6934	76.2466	5.60159	6.65374	57.7826	72.9634	66.3342	67.2637	77.7714	83.7048	5.35125	5.75923	5.6943	6.25531	6.88361	6.82229	XM_004023564		sh3P0031K04_F.ab1 adult sheep fracture callus 10d Ovis aries cDNA, mRNA sequence [DY515540]		XM_004023564		Oar.3841
A_70_P054701	0.0233987	2.16495	down	60.9465	77.0999	5.49464	6.60898	78.1625	61.6366	43.0405	77.954	52.6868	100.659	5.84816	5.52285	5.11293	6.44269	6.32334	7.0609	CU652072		CU652072 ovine foetal ovary tissues ( Early folliculogenesis) - F (ocai) Ovis aries cDNA clone ocai0009.o.23, mRNA sequence [CU652072]				Oar.11061
A_70_P023021	0.00134163	2.01726	down	144.034	170.639	6.75271	7.76511	123.888	148.624	159.591	172.699	165.265	173.952	6.58187	6.78354	6.89272	7.59107	7.8803	7.82395
A_70_P067996	0.0217977	3.75061	down	99.7495	197.829	6.0525	7.95962	48.9478	128.781	121.519	181.539	193.22	218.727	5.05073	6.5866	6.52018	7.66411	8.08825	8.12652	XM_004017103	FGF18	Ovis aries fibroblast growth factor 18 (FGF18) mRNA, partial cds. [DQ336700]	780460	XM_004017103		Oar.4734
A_70_P027421	0.00631784	2.29853	down	593.107	1001.8	8.92013	10.1208	655.717	541.925	581.68	753.495	1112.28	1139.63	9.16199	8.73486	8.86352	9.73976	10.3281	10.2946	EE857173		010914OSTA076038HT OSTA Ovis aries cDNA, mRNA sequence [EE857173]				Oar.5998
A_70_P010696	0.00356622	2.0544	down	13.3281	12.9666	3.0718	4.11052	19.3175	11.2858	9.38086	14.3872	9.87988	14.6326	2.80833	3.29319	3.11387	4.12996	3.94123	4.26035	EE772387		020709OFM1019045HT OFM1 Ovis aries cDNA, mRNA sequence [EE772387]				Oar.10556
A_70_P022241	0.00353415	2.08357	down	565.864	842.268	8.8467	9.90575	608.897	544.348	544.347	700.133	893.769	932.901	9.04532	8.74284	8.75193	9.62488	10.0511	10.0413	XM_004005724		020709OFM1034004HT OFM1 Ovis aries cDNA, mRNA sequence [EE772637]		XM_004005724		Oar.14132
A_70_P062651	0.00819315	2.23862	down	26.4796	32.6282	4.27816	5.44077	35.7103	22.5449	21.1835	26.7172	32.427	38.7405	4.42059	4.21654	4.19733	4.98608	5.65089	5.68533	EE762283		021030OD15L042018HT OD15L Ovis aries cDNA, mRNA sequence [EE762283]				Oar.10879
A_70_P013206	0.00921098	2.09095	down	223.603	294.42	7.4257	8.48986	189.998	241.541	239.27	249.96	347.073	286.226	7.26101	7.50839	7.5077	8.11584	8.84302	8.51071	GO700024		010514OLEA007516HT OLEA (sheep 1) Ovis aries cDNA 5', mRNA sequence [GO700024]				Oar.4004
A_70_P032341	0.00690334	2.25935	down	1133.38	2096.27	9.92567	11.1016	929.91	1201.81	1268.41	1477.54	2385.33	2425.94	9.69573	10.0057	10.0756	10.7057	11.3062	11.2928	XM_004009047	RHAMM	U_TL-090730_DS_K2_plate2e14.b1 cDNA library from sheep postnatal mammary gland Ovis aries cDNA, mRNA sequence [GW998700]	443128	XM_004009047		Oar.165
A_70_P034051	0.0271144	2.08069	down	16.3447	16.4694	3.38928	4.44634	19.4936	13.1856	16.3549	18.3508	13.0144	18.0431	2.82321	3.479	3.86562	4.46755	4.3316	4.53986	CO202560		Oa_splbn_13K20_M13_Reverse Sheep spleen\brain pSport1 library Ovis aries cDNA clone Oa_splbn_13K20 5', mRNA sequence [CO202560]				Oar.2481
A_70_P068911	0.000571477	2.09095	down	152.523	188.856	6.84577	7.90993	140.228	174.584	142.757	195.886	179.862	190.821	6.79143	7.00466	6.74121	7.77308	8.00397	7.95274	CN823416		Oa_splbn_04D07_M13reverse Sheep spleen\brain pSport1 library Ovis aries cDNA clone Oa_splbn_04D07 5', mRNA sequence [CN823416]				Oar.2890
A_70_P024016	0.0114222	2.54228	down	198.101	322.292	7.24373	8.58985	224.952	186.868	182.482	238.433	368.606	359.836	7.51104	7.12039	7.09975	8.04868	8.92093	8.79993	EE834230	LOC100037685	021030OOCX005034HT OOCX Ovis aries cDNA, mRNA sequence [EE834230]	100037685			Oar.12670
A_70_P071151	0.00408394	2.17532	down	101.34	129.442	6.26157	7.3828	101.858	94.3612	107.8	117.191	138.538	132.598	6.28665	6.14798	6.35009	7.03997	7.64837	7.46006	XM_004010748		C0009488B03.P1KM13F KN511 Ovis aries abomasal mucosa (gastric fold) from Teladorsagia infected sheep Ovis aries cDNA clone C0009488B03 5', mRNA sequence [FE029947]		XM_004010748		Oar.8102
A_70_P006901	0.00697121	2.17658	down	6645.93	14669	12.6829	13.805	5938.02	6875.59	7124.17	17276.6	13187.7	13542.7	12.5096	12.7549	12.7842	14.2088	13.6103	13.5959	EE757451	GJB2	020322OCS412004012HT OCS4 Ovis aries cDNA, mRNA sequence [EE757451]	443345			Oar.400
A_70_P038011	0.0168444	2.72654	down	7.86517	13.5796	2.73908	4.18616	7.21717	8.41567	7.96267	12.0789	18.3509	10.3091	2.41018	2.90174	2.90533	3.92809	4.83666	3.79372	EE773154		020709OFM1029064HT OFM1 Ovis aries cDNA, mRNA sequence [EE773154]				Oar.11296
A_70_P001426	0.0184844	2.81336	down	80.432	133.227	5.88815	7.38045	62.922	87.4905	90.8835	93.7957	154.521	151.365	5.51243	6.02321	6.12883	6.70954	7.80067	7.63113	EE844239		010914OSAB067030HT OSAB Ovis aries cDNA, mRNA sequence [EE844239]				Oar.12991
A_70_P016791	0.00415811	2.63963	down	22.1418	30.3323	3.93098	5.33131	28.1403	24.8942	13.391	32.6156	24.7934	33.588	3.85387	4.35313	3.58593	5.23643	5.27249	5.48502	M21102	LOC100188976	Sheep BIIIB3 high-sulfur keratin pseudogene mRNA. [M21102]	100188976			Oar.374
A_70_P012941	0.0215854	2.6028	down	7076.89	19682.6	12.7724	14.1524	7996.45	6579.27	6654.95	28947.3	15313.9	14786.4	12.953	12.6875	12.6766	14.8827	13.833	13.7416	XM_004003746		010914OSAB084007HT OSAB Ovis aries cDNA, mRNA sequence [EE843999]		XM_004003746		Oar.90
A_70_P028446	0.00236503	2.13629	down	362.878	505.8	8.149	9.2441	277.029	405.934	405.67	523.858	466.827	526.717	7.83404	8.29742	8.31554	9.21168	9.22577	9.29486	XM_004008474		020731ONDC214070HT ONDC Ovis aries cDNA, mRNA sequence [EE820525]		XM_004008474		Oar.9062
A_70_P019721	0.0154194	2.63174	down	113.544	194.584	6.42529	7.82131	108.241	114.845	117.546	325.773	114.578	143.401	6.38201	6.42858	6.46527	8.50224	7.40225	7.55943	XM_004013579		010914OML1031010HT OML1 Ovis aries cDNA, mRNA sequence [EE787688]		XM_004013579		Oar.11822
A_70_P005016	0.016278	2.13206	down	62.0687	80.373	5.53662	6.62887	73.4117	61.7105	51.0839	123.662	53.0406	64.4165	5.74746	5.52579	5.33662	7.11877	6.3326	6.43524	XM_004012698		030729OM1351026020HT OM135 Ovis aries cDNA, mRNA sequence [EE774777]		XM_004012698		Oar.9535
A_70_P046736	0.00230298	2.02723	down	153.971	187.725	6.87594	7.89545	154.329	153.476	154.107	175.926	178.815	208.435	6.95838	6.82009	6.84935	7.61599	7.99707	8.07328	EE794688		030729OMU903005017HT OMU90 Ovis aries cDNA, mRNA sequence [EE794688]				Oar.7631
A_70_P049041	0.00062013	2.92626	down	29.0115	47.3204	4.41571	5.96477	37.2579	26.1606	23.616	44.3615	46.3034	51.2964	4.5051	4.41161	4.33043	5.66539	6.1442	6.08472
A_70_P009551	0.00201205	2.85073	down	848.181	1916.21	9.47996	10.9913	682.712	951.407	910.424	1443.4	2257.32	2047.91	9.22685	9.64411	9.5689	10.6705	11.2352	11.0682	EE832688		020527OOCX002079HT OOCX Ovis aries cDNA, mRNA sequence [EE832688]				Oar.8012
A_70_P034541	0.00617876	2.6736	down	35562.4	101209	15.1055	16.5242	24898.7	42536	39252.6	84750.6	94528.7	124347	14.5943	15.4145	15.3076	16.5051	16.4008	16.6668	XM_004011763	FABP9	PREDICTED: Ovis aries fatty acid binding protein 9, testis (FABP9), mRNA [XM_004011763]	101113339	XM_004011763
A_70_P036441	0.000626248	2.56175	down	141.178	221.673	6.74434	8.10147	133.879	149.181	140.474	293.646	191.82	179.553	6.72382	6.78819	6.721	8.34971	8.08116	7.87355	XM_004014143		010623OFBB017477HT OFBB Ovis aries cDNA 5', mRNA sequence [GO773691]		XM_004014143		Oar.3628
A_70_P068506	0.000907823	2.01808	down	106.513	125.464	6.33436	7.34734	113.378	98.6997	107.461	128.714	118.556	129.123	6.45051	6.20543	6.34715	7.1676	7.44779	7.42663	XM_004019591		UMC-ocld13n_0A01-001-e01 NOVALUE ocld13n Ovis aries cDNA 3', mRNA sequence [GT874159]		XM_004019591		Oar.4865
A_70_P013051	0.00239464	2.142	down	1028.79	1747.06	9.78558	10.8845	1175.05	964.731	946.581	1495.45	1789.65	1956.09	10.0635	9.66014	9.63311	10.7281	10.9302	10.9953	CF115956		et2-75.z2 et adult sheep skin library Ovis aries cDNA, mRNA sequence [CF115956]				Oar.119
A_70_P023551	0.00446695	2.00557	down	78.1557	89.529	5.8658	6.86982	70.86	79.3821	84.2252	90.1259	95.1906	83.2704	5.69308	5.889	6.01534	6.64747	7.1461	6.81589	EE870025		010716OT2F018086HT OT2F Ovis aries cDNA, mRNA sequence [EE870025]				Oar.12893
A_70_P001466	0.0174339	3.24783	down	400.805	819.499	8.18944	9.88891	200.237	498.504	503.674	926.051	755.732	776.715	7.33247	8.60383	8.63201	10.037	9.82507	9.80463	XM_004020396	LOC100037697	Ovis aries galanin receptor 1 mRNA, partial cds. [EF192582]	100037697	XM_004020396		Oar.13003
A_70_P045656	0.0105496	2.1613	down	70.6538	87.2494	5.71583	6.82773	68.8345	81.518	61.6089	75.3887	96.3014	90.0582	5.64856	5.91747	5.58146	6.4069	7.16473	6.91155	EE823789		020605ONLN031079HT ONLN Ovis aries cDNA, mRNA sequence [EE823789]				Oar.11932
A_70_P007991	0.0023555	4.6926	down	14.0948	31.4653	3.16001	5.3904	22.4333	13.8087	6.0425	27.8617	36.6946	29.8397	3.18887	3.54259	2.74857	5.04408	5.8249	5.30222	EE807403		020731ONDC215012HT ONDC Ovis aries cDNA, mRNA sequence [EE807403]				Oar.12352
A_70_P047606	0.00265805	3.20812	down	173.528	349.726	7.0295	8.71123	141.076	203.034	176.475	281.935	342.303	424.938	6.80207	7.23968	7.04676	8.28788	8.82564	9.02016	XM_004018162		sh2P0030D05_F.ab1 adult sheep fracture callus 7d Ovis aries cDNA, mRNA sequence [DY498869]		XM_004018162		Oar.8703
A_70_P031186	0.00363621	2.43434	down	151.487	225.01	6.84446	8.12799	139.55	144.135	170.776	192.235	226.394	256.402	6.78241	6.74231	7.00864	7.74302	8.29403	8.34692	AJ812229	SLC9A1	Ovis aries partial mRNA for putative sodium hydrogen exchanger 1 (nhe1 gene). [AJ812229]	494435			Oar.3166
A_70_P018216	0.0402802	2.54885	down	256.634	465.127	7.64548	8.99532	264.991	259.486	245.424	249.597	509.043	636.741	7.77308	7.62087	7.54249	8.11079	9.33612	9.53905			Rep: Cytochrome c oxidase subunit 4 isoform 1, mitochondrial precursor - Bos taurus (Bovine), complete [TC53145]
A_70_P006836	0.0383401	2.04418	down	478.088	702.095	8.57166	9.60318	381.505	525.573	527.185	448.11	843.085	815.091	8.32246	8.68631	8.70622	8.97609	9.97523	9.85824	EE819911		020731ONDC227001HT ONDC Ovis aries cDNA, mRNA sequence [EE819911]				Oar.14764
A_70_P014211	0.0360233	2.86062	down	15.8638	21.3073	3.29659	4.81292	18.901	19.2741	9.41634	14.7813	24.1033	25.0374	2.7744	3.99529	3.12007	4.17204	5.23876	5.02795	CU655058		CU655058 ovine foetal ovary tissues (Prophase I meiosis) -M (ocaj) Ovis aries cDNA clone ocaj0001.b.09, mRNA sequence [CU655058]				Oar.15382
A_70_P039371	0.00738464	4.11181	down	59.6976	138.65	5.40651	7.44628	44.7165	70.8188	63.5574	101.645	145.003	169.302	4.87607	5.71736	5.62609	6.83388	7.7224	7.78257	NM_001101735	IFNT6	Ovis aries ovine trophoblast protein-1 p12 (IFNT6), mRNA [NM_001101735]	443403	NM_001101735		Oar.17312
A_70_P038996	0.00684145	2.14016	down	156.087	201.991	6.88125	7.97896	137.238	165.339	165.683	171.132	196.736	238.104	6.75531	6.9251	6.96333	7.57723	8.11584	8.24382	CU655719		CU655719 ovine foetal ovary tissues ( Early folliculogenesis) - F (ocai) Ovis aries cDNA clone ocai0005.a.20, mRNA sequence [CU655719]				Oar.7255
A_70_P042241	0.00054165	2.09578	down	458.318	655.773	8.51117	9.57866	382.878	474.605	517.471	700.409	598.595	668.316	8.32934	8.5262	8.67797	9.62635	9.51904	9.59061	XM_004013881		sh1-dj20_l0.s2 adult sheep fracture callus pool Ovis aries cDNA, mRNA sequence [DY485495]		XM_004013881		Oar.7772
A_70_P067346	0.000333546	2.05031	down	39.5854	46.1639	4.88461	5.92046	47.443	37.1433	34.17	57.5178	37.9681	43.0059	4.99912	4.85081	4.80391	6.05681	5.86907	5.83548	XM_004020932		sh2P0020B21_F.ab1 adult sheep fracture callus 7d Ovis aries cDNA, mRNA sequence [DY496821]		XM_004020932		Oar.4146
A_70_P031551	0.0127229	2.1567	down	35.931	43.4349	4.72209	5.83092	38.6237	34.622	34.5475	35.1289	44.9706	50.2053	4.58381	4.76367	4.81879	5.33486	6.10236	6.05553	CN824472		Oa_splbn_08D01_M13reverse Sheep spleen\brain pSport1 library Ovis aries cDNA clone Oa_splbn_08D01 5', mRNA sequence [CN824472]				Oar.3249
A_70_P063976	0.0144023	3.41459	down	12.5884	20.865	3.00567	4.77739	24.9905	6.89004	5.88465	14.0531	24.6644	23.8774	3.50724	2.7737	2.73608	4.10694	5.26705	4.95817	FE037078		C0009485N13.Q1KM13R KN511 Ovis aries abomasal mucosa (gastric fold) from Teladorsagia infected sheep Ovis aries cDNA clone C0009485N13 3', mRNA sequence [FE037078]				Oar.15544
A_70_P014491	0.00322329	2.08342	down	430.855	621.688	8.43238	9.49133	422.894	432.19	437.48	506.328	678.913	679.822	8.48764	8.39588	8.41361	9.16349	9.69374	9.61677	EE770818		020605OFLV1011031HT OFLV Ovis aries cDNA, mRNA sequence [EE770818]				Oar.14583
A_70_P003661	0.00820666	3.56957	down	20.9743	38.0974	3.81664	5.65239	23.4448	18.6178	20.8604	29.7391	44.6744	39.8787	3.32857	3.9446	4.17675	5.13346	6.09016	5.73355	CU655011		CU655011 ovine foetal ovary tissues ( Early folliculogenesis) - F (ocai) Ovis aries cDNA clone ocai0004.h.05, mRNA sequence [CU655011]				Oar.16309
A_70_P006826	0.00652016	2.02058	down	25.6405	27.7487	4.20891	5.22368	31.6464	20.8037	24.4714	24.4147	27.2166	31.6147	4.14524	4.09884	4.38264	4.87516	5.39447	5.40141
A_70_P059451	0.00534939	2.11219	down	3214.72	6540.15	11.5655	12.6442	3140.19	3058.73	3445.25	4450.03	7703.44	7466.99	11.544	11.4831	11.6694	12.2697	12.8693	12.7938	EE748438		020314OAPP1001077HT OAPP Ovis aries cDNA, mRNA sequence [EE748438]				Oar.4654
A_70_P064226	0.00636266	2.30501	down	16.3417	18.2446	3.38955	4.59432	21.0697	13.7419	14.2134	19.8373	14.1377	20.7589	2.97013	3.53081	3.6677	4.58914	4.44769	4.74613	XM_004015692	AKT2	PREDICTED: Ovis aries v-akt murine thymoma viral oncogene homolog 2 (AKT2), mRNA [XM_004015692]	101119242	XM_004015692
A_70_P024446	0.0230329	2.75664	down	270.222	453.525	7.63021	9.09312	410.351	210.083	190.233	494.658	392.331	473.586	8.43741	7.29061	7.16261	9.12544	9.00235	9.15157	AF038141		Ovis aries immunoglobulin lambda-1d light chain variable region mRNA, partial cds. [AF038141]				Oar.14480
A_70_P062206	0.0140029	2.12275	down	227.521	291.985	7.40959	8.49553	152.371	253.584	276.609	285.094	274.66	316.2	6.93503	7.57723	7.71652	8.30296	8.55137	8.63225	EE823277		020605ONLN093096HT ONLN Ovis aries cDNA, mRNA sequence [EE823277]				Oar.10786
A_70_P000436	0.00981882	2.15812	down	26.3205	29.7859	4.20726	5.31703	27.5496	27.155	24.2571	28.8766	26.3936	34.0876	3.79541	4.45887	4.36749	5.09307	5.3545	5.50354	EE853771		021030OSPA1019033HT OSPA Ovis aries cDNA, mRNA sequence [EE853771]				Oar.10351
A_70_P035486	0.00375178	2.34513	down	8.04217	10.1217	2.57043	3.8001	13.2998	5.82672	5	8.02287	10.4423	11.8999	2.55716	2.67393	2.48019	3.41072	4.01596	3.97361	FE037400		C0009486F02.Q1KM13R KN511 Ovis aries abomasal mucosa (gastric fold) from (Teladorsagia) uninfected sheep Ovis aries cDNA clone C0009486F02 3', mRNA sequence [FE037400]				Oar.15821
A_70_P041576	0.00521786	2.00125	down	20.3115	21.3618	3.82194	4.82284	26.8713	17.1897	16.8734	19.3476	17.7459	26.9919	3.72601	3.8315	3.90831	4.54684	4.78001	5.14167	XM_004021436	LOC443187	020605ONLN112004HT ONLN Ovis aries cDNA, mRNA sequence [EE825415]	443187	XM_004021436		Oar.719
A_70_P034756	0.0265591	2.0427	down	28.9338	32.5003	4.38825	5.41872	35.2081	31.2004	20.3929	25.5465	29.1825	42.7719	4.38264	4.63615	4.14595	4.92148	5.508	5.82669	DY496484		sh2P0019B12_F.ab1 adult sheep fracture callus 7d Ovis aries cDNA, mRNA sequence [DY496484]				Oar.6361
A_70_P026616	0.0233091	2.51759	down	15.349	19.0187	3.33611	4.66816	15.7936	14.7549	15.4985	20.1893	17.0799	19.7869	2.59848	3.62409	3.78577	4.61946	4.71542	4.66959	XM_004008038	LEP	Ovis aries leptin mRNA, partial 3' UTR. [AF310264]	443534	XM_004008038		Oar.983
A_70_P041321	0.0213132	4.50275	down	727.283	2824.25	9.17708	11.3479	440.19	833.727	907.933	1168.48	3044.7	4259.58	8.54606	9.42082	9.56436	10.3817	11.6229	12.0391	AF024645		Ovis aries immunoglobulin alpha heavy chain (IgA) mRNA, partial cds. [AF024645]				Oar.644
A_70_P055611	0.000216813	3.23028	down	62.5748	114.698	5.53146	7.22312	55.2001	67.0191	65.5053	126.182	103.278	114.634	5.27829	5.64051	5.67558	7.14756	7.26001	7.26178
A_70_P062501	0.0170299	2.4273	down	38.0134	52.9847	4.82476	6.10411	47.9808	35.1473	30.912	39.31	55.7826	63.8616	5.01215	4.78849	4.67363	5.48502	6.41084	6.41647	EE760103		020829OD10L013090HT OD10L Ovis aries cDNA, mRNA sequence [EE760103]				Oar.10846
A_70_P061846	0.0235176	2.07861	down	61.3922	72.5484	5.52172	6.57734	74.4727	55.6854	54.0185	56.8732	77.5272	83.2447	5.77172	5.3846	5.40883	6.04154	6.87629	6.81419			Rep: WD repeat-containing protein 12 - Bos taurus (Bovine), complete [TC56881]
A_70_P050821	0.00843118	3.44535	down	1266.17	3998.08	10.1089	11.8936	1266	1243.5	1289.02	2017.85	5184.7	4791.69	10.1716	10.0491	10.1062	11.1628	12.3258	12.1922	EE754405	CDKN1A	020322OCS411002033HT OCS4 Ovis aries cDNA, mRNA sequence [EE754405]	100302083			Oar.13820
A_70_P021246	0.0375231	2.18211	down	1036.79	1922.07	9.79154	10.9173	915.349	1060.05	1134.96	1038.21	2422.99	2305	9.66993	9.79965	9.90505	10.1972	11.3257	11.2289	EE748587		020502OAPP1018054HT OAPP Ovis aries cDNA, mRNA sequence [EE748587]				Oar.4462
A_70_P003606	0.0299477	2.07944	down	17.6884	18.3149	3.52531	4.5815	21.8737	16.6944	14.497	15.319	14.6366	24.9891	3.0944	3.79065	3.69088	4.22296	4.49763	5.02392	CU655568		CU655568 ovine foetal ovary tissues ( Early folliculogenesis) - F (ocai) Ovis aries cDNA clone ocai0007.d.08, mRNA sequence [CU655568]				Oar.16297
A_70_P049896	0.00318714	2.21884	down	1282.73	2323.4	10.1158	11.2656	1433.98	1194.18	1220.02	1796.64	2430.77	2742.8	10.3511	9.99405	10.0022	10.9991	11.3343	11.4634	XM_004005110	CLIC4	PREDICTED: Ovis aries chloride intracellular channel 4 (CLIC4), mRNA [XM_004005110]	101115514	XM_004005110
A_70_P019761	0.0266373	2.35002	down	55.9676	73.0918	5.34244	6.57511	46.7512	60.8563	60.2952	54.2408	82.4274	82.6074	4.96909	5.50763	5.55059	5.96747	6.9595	6.79835	XM_004015995		030729OM1351031042HT OM135 Ovis aries cDNA, mRNA sequence [EE774969]		XM_004015995		Oar.11427
A_70_P001251	0.0199819	2.6264	down	13.1289	17.1709	3.07505	4.46814	17.4064	11.0245	10.9557	13.3165	12.7185	25.4777	2.64533	3.25912	3.32071	4.04534	4.30411	5.05496	FE028038		C0009263I08.Q1KAM13R KN511 Ovis aries efferent gastric lymph from uninfected sheep Ovis aries cDNA clone C0009263I08 3', mRNA sequence [FE028038]				Oar.16840
A_70_P068272	0.00747187	2.04113	down	80.1416	94.335	5.90572	6.93509	95.1157	70.8318	74.4771	89.5612	84.7154	108.728	6.15985	5.71803	5.83929	6.63784	6.991	7.17643	XM_004011957	LOC780448	Ovis aries kappa opioid receptor mRNA, partial cds. [DQ065757]	780448	XM_004011957		Oar.4800
A_70_P053631	0.0288476	5.25664	down	24.5677	68.3627	3.99611	6.39025	48.0953	13.2428	12.3649	36.283	73.716	95.089	5.01578	3.48365	3.4889	5.38773	6.80063	6.98239	FE031580		C0009478B08.Q1KAM13R KN511 Ovis aries peyer's patch from terminal ileum of Teladorsagia infected sheep Ovis aries cDNA clone C0009478B08 3', mRNA sequence [FE031580]				Oar.15627
A_70_P022776	0.0175527	2.51331	down	93.1877	142.758	6.14366	7.47325	101.252	88.7049	89.6065	100.415	166.941	160.918	6.27975	6.04324	6.108	6.81419	7.89284	7.71272	EE823575		020605ONLN026088HT ONLN Ovis aries cDNA, mRNA sequence [EE823575]				Oar.12584
A_70_P065551	2.71113e-05	3.61104	down	4706.63	16605.8	12.1458	13.9983	5235.2	4489.07	4395.62	15561.8	16733.4	17522.1	12.315	12.0782	12.0444	14.018	13.9884	13.9884	XM_004016027	C15H11orf34	PREDICTED: Ovis aries chromosome 15 open reading frame, human C11orf34 (C15H11orf34), mRNA [XM_004016027]	101112509	XM_004016027
A_70_P063276	0.00151753	2.03143	down	2332.97	4272.75	11.0656	12.0881	2072.55	2361.4	2564.95	3376.02	4653.58	4788.65	10.9151	11.0819	11.1998	11.8809	12.1922	12.1912	EE819666		020731ONDC282042HT ONDC Ovis aries cDNA, mRNA sequence [EE819666]				Oar.6739
A_70_P012186	0.00756327	2.03694	down	25.0444	27.3833	4.17786	5.20426	32.0822	25.0771	17.9738	24.6595	28.9214	28.569	4.17842	4.36296	3.99218	4.88697	5.4942	5.23162	FE032294		C0009479B21.Q1KAM13R KN511 Ovis aries rectum and large colon from E. coli challenged and unchallenged animals Ovis aries cDNA clone C0009479B21 3', mRNA sequence [FE032294]				Oar.17106
A_70_P048716	0.00316235	8.15586	down	103.923	514.834	6.2083	9.23614	166.401	73.7885	71.5786	401.487	517.525	625.488	7.06373	5.77235	5.78882	8.82226	9.36533	9.52083	EU216427	K38	Ovis aries keratin 38 mRNA, complete cds. [EU216427]	100141297			Oar.10199
A_70_P036251	0.0102638	2.89068	down	25.4222	38.1272	4.11288	5.64429	25.5214	28.1006	22.6448	35.9093	30.6621	47.8103	3.56637	4.49631	4.27596	5.36763	5.57434	5.99091
A_70_P044431	0.0174685	2.16679	down	22.1179	24.9964	3.95056	5.06612	27.0437	23.0566	16.2533	19.8399	24.0405	31.1087	3.74498	4.24915	3.85755	4.59053	5.23207	5.37577	FE030360		C0009476C02.Q1KAM13R KN511 Ovis aries peyer's patch from terminal ileum of Teladorsagia infected sheep Ovis aries cDNA clone C0009476C02 3', mRNA sequence [FE030360]				Oar.17013
A_70_P037131	0.000257229	2.05556	down	544.796	786.542	8.79037	9.82991	492.025	554.368	587.994	735.264	824.816	799.545	8.71471	8.77368	8.88273	9.70615	9.94606	9.8375	XM_004013873		030729OMU902014060HT OMU90 Ovis aries cDNA, mRNA sequence [EE794804]		XM_004013873		Oar.11370
A_70_P035751	0.0018964	2.67861	down	708.471	1406.62	9.17362	10.5951	525.792	781.053	818.568	1358.07	1251.96	1609.81	8.81549	9.31699	9.38837	10.5847	10.47	10.7306	XM_004016290		sh1-bmp22_l0.s2 adult sheep fracture callus pool Ovis aries cDNA, mRNA sequence [DY484218]		XM_004016290		Oar.4317
A_70_P054941	0.0313861	2.37617	down	64.3462	83.0595	5.50619	6.75483	45.3965	72.9359	74.7063	67.8089	82.1722	99.1974	4.91353	5.7583	5.84672	6.27086	6.95365	7.03997	EE790431		020605OML22008011HT OML2 Ovis aries cDNA, mRNA sequence [EE790431]				Oar.11109
A_70_P071831	0.00147396	2.00901	down	42.1543	47.4923	4.97177	5.97825	46.7946	38.2063	41.462	47.5567	47.6621	47.2582	4.96978	4.88302	5.06251	5.7761	6.18675	5.9719	FE034918		C0009482M17.Q1KM13R KN511 Ovis aries efferent gastric lymph from uninfected sheep Ovis aries cDNA clone C0009482M17 3', mRNA sequence [FE034918]				Oar.17205
A_70_P012927	0.0214346	2.06873	down	94.1871	110.631	6.1259	7.17465	126.654	81.5724	74.3343	106.521	111.973	113.398	6.6227	5.91952	5.83548	6.9053	7.3726	7.24604	CO001006	EEF1A1	OC028 pre-oestrum adult sheep ovary library Ovis aries cDNA, mRNA sequence [CO001006]	678678			Oar.87
A_70_P003291	0.00432311	2.39302	down	28.8214	38.4485	4.41012	5.66895	35.9962	25.4175	25.0505	32.678	36.8471	45.8203	4.4369	4.38184	4.41161	5.24184	5.83274	5.93227	DY506385		sh3P0003C20_F.ab1 adult sheep fracture callus 10d Ovis aries cDNA, mRNA sequence [DY506385]				Oar.1572
A_70_P054006	0.0110638	2.30175	down	456.752	749.733	8.51501	9.71773	493.607	419.637	457.013	531.265	798.155	919.779	8.72023	8.3447	8.48009	9.23086	9.90541	10.0169	EE765035		020322OFLT007061HT OFLT Ovis aries cDNA, mRNA sequence [EE765035]				Oar.9624
A_70_P008336	0.00113391	2.89609	down	84.4926	147.079	5.99509	7.52919	96.3936	79.7233	77.361	203.251	108.073	129.911	6.19306	5.89481	5.89739	7.83289	7.32135	7.43334	XM_004014154	SNAP25	PREDICTED: Ovis aries synaptosomal-associated protein, 25kDa, transcript variant 1 (SNAP25), mRNA [XM_004014154]	101108589	XM_004014154
A_70_P031701	0.00583087	2.56857	down	821.382	1687.22	9.42957	10.7905	703.35	903.043	857.753	1121.93	1921.2	2018.54	9.2696	9.55695	9.46214	10.3123	11.0172	11.0421	EE754320		020731OCS411048016HT OCS4 Ovis aries cDNA, mRNA sequence [EE754320]				Oar.15178
A_70_P028656	0.00508763	2.0413	down	45.4615	52.5081	5.08487	6.11435	50.3437	43.6578	42.383	47.2176	47.8547	62.4519	5.09977	5.06397	5.09085	5.7626	6.19373	6.38673	DY505808		sh3P0001E22_F.ab1 adult sheep fracture callus 10d Ovis aries cDNA, mRNA sequence [DY505808]				Oar.9104
A_70_P024341	0.00648939	2.80099	down	77.973	128.965	5.86529	7.35123	77.7071	75.715	80.4969	98.8439	132.466	155.584	5.83929	5.81077	5.94582	6.78819	7.59303	7.67248	EF627039	LOC100125614	Ovis aries Robo2 mRNA, partial cds. [EF627039]	100125614			Oar.14453
A_70_P008706	7.4718e-05	2.01202	down	465.119	637.084	8.54223	9.55087	432.471	469.254	493.63	667.821	648.236	595.195	8.51964	8.51365	8.59339	9.57185	9.63311	9.44767
A_70_P014216	0.03625	2.05535	down	11.5966	11.7228	2.92273	3.96211	15.7882	9.02718	9.97449	8.14261	10.6814	16.3444	2.5984	2.97958	3.19019	3.4264	4.05049	4.40944	FE038378		C0009487L08.Q1KM13R KN511 Ovis aries efferent gastric lymph from uninfected sheep Ovis aries cDNA clone C0009487L08 3', mRNA sequence [FE038378]				Oar.15383
A_70_P015876	0.0167003	2.0132	down	47.9878	54.4849	5.15162	6.16111	47.2661	47.7343	48.9629	44.675	55.4922	63.2875	4.98989	5.19004	5.27494	5.67989	6.39812	6.40532	FE025922		C0009260F16.Q1KAM13R KN511 Ovis aries efferent gastric lymph from Teladorsagia infected sheep Ovis aries cDNA clone C0009260F16 3', mRNA sequence [FE025922]				Oar.16705
A_70_P002927	0.0380402	2.60838	down	14.592	19.7156	3.33503	4.71819	12.826	16.8445	14.1055	15.9083	20.323	22.9154	2.54844	3.80074	3.65591	4.27713	4.98248	4.89495	XM_004020517	UT-A	Ovis aries urea transporter A mRNA, partial cds. [AY303685]	443267	XM_004020517		Oar.1104
A_70_P068901	0.0109225	2.1068	down	11.9778	11.8308	2.95005	4.0251	16.3942	8.45864	11.0807	10.9425	11.8474	12.7025	2.60746	2.90715	3.33553	3.81104	4.19433	4.06993	CN823140		Oa_splbn_03C24_M13reverse Sheep spleen\brain pSport1 library Ovis aries cDNA clone Oa_splbn_03C24 5', mRNA sequence [CN823140]				Oar.2888
A_70_P048601	0.0420655	2.24616	down	159.321	228.405	6.92058	8.08803	147.418	185.426	145.119	147.296	299.456	238.464	6.88491	7.11113	6.76569	7.35984	8.65731	8.24695	EE751142		020709OAPP1054085HT OAPP Ovis aries cDNA, mRNA sequence [EE751142]				Oar.10176
A_70_P047816	0.00197636	2.40313	down	680.689	1202.94	9.12326	10.3882	804.434	599.894	637.739	1120.7	1191.47	1296.66	9.46106	8.90872	9.00001	10.3083	10.4124	10.4439	FE025239		C0009259G01.P1KAM13F KN511 Ovis aries peyer's patch from terminal ileum of Teladorsagia infected sheep Ovis aries cDNA clone C0009259G01 5', mRNA sequence [FE025239]				Oar.14911
A_70_P070766	0.0243922	2.49758	down	211.593	339.209	7.31972	8.64025	152.671	238.207	243.901	230.25	396.03	391.347	6.93989	7.48184	7.53741	7.99787	9.01734	8.90554	EE758008		020322OCS411002065HT OCS4 Ovis aries cDNA, mRNA sequence [EE758008]				Oar.10718
A_70_P054931	0.000213134	2.25492	down	600.887	965.359	8.93638	10.1095	521.141	641.384	640.135	921.818	1023.01	951.244	8.80064	9.00339	9.00511	10.0299	10.2301	10.0683	EE771834		020527OFM1001007HT OFM1 Ovis aries cDNA, mRNA sequence [EE771834]				Oar.11107
A_70_P028296	0.0117467	2.18625	down	165.298	221.436	6.97176	8.10022	150.365	169.717	175.812	172.731	238.218	253.36	6.91498	6.9595	7.04081	7.59239	8.37376	8.33451	EE777952		020709OMGB11082003HT OMGB1 Ovis aries cDNA, mRNA sequence [EE777952]				Oar.9031
A_70_P036941	0.00466009	2.14848	down	223.968	303.174	7.43102	8.53434	230.716	220.531	220.657	258.174	320.039	331.309	7.54887	7.36581	7.37838	8.16715	8.74116	8.69471	EE772584		020709OFM1014007HT OFM1 Ovis aries cDNA, mRNA sequence [EE772584]				Oar.6562
A_70_P002812	0.0140184	2.4156	down	130.328	194.141	6.62898	7.90136	129.638	134.416	126.93	140.545	215.359	226.519	6.66406	6.64489	6.57799	7.29411	8.22835	8.18163	XM_004022717	IL13RA1	Ovis aries interleukin 13 receptor alpha 1 precursor, mRNA, partial cds. [AY377582]	443518	XM_004022717		Oar.1068
A_70_P041991	0.0250581	2.19234	down	12.3206	12.7848	2.91032	4.04279	20.7641	8.06095	8.13666	9.39134	9.09716	19.8658	2.93034	2.87113	2.92949	3.61553	3.83535	4.67749	EE776205		030729OM1351015024HT OM135 Ovis aries cDNA, mRNA sequence [EE776205]				Oar.7722
A_70_P030551	0.0274742	2.09887	down	1134.5	1804.33	9.86921	10.9388	695.329	1346.5	1361.67	1608.59	1744.55	2059.84	9.25517	10.1664	10.1861	10.8444	10.8928	11.0793	XM_004014760		U_TL-090730_DO_K2_plate2p06.b1 cDNA library from sheep prenatal mammary gland Ovis aries cDNA, mRNA sequence [GW997469]		XM_004014760		Oar.5622
A_70_P031861	0.000399717	2.07019	down	978.411	1583.17	9.70823	10.758	963.444	908.984	1062.81	1526.57	1707.64	1515.28	9.76048	9.56351	9.80069	10.7583	10.8656	10.65	XM_004014702		020605OCS411017081HT OCS4 Ovis aries cDNA, mRNA sequence [EE757003]		XM_004014702		Oar.15211
A_70_P003551	0.0112378	2.4247	down	38.1242	51.7415	4.80255	6.08036	39.2227	38.051	37.0989	40.6304	54.6022	59.9917	4.6169	4.87607	4.91468	5.53846	6.37927	6.32334	NM_001199790	KCNK3	Ovis aries potassium channel, subfamily K, member 3 (KCNK3), mRNA [NM_001199790]	100141302	NM_001199790		Oar.16286
A_70_P041677	0.00799567	2.02794	down	87.4922	103.125	6.03815	7.05816	92.0707	90.4192	79.9866	92.0184	94.2796	123.076	6.09915	6.07802	5.93727	6.67667	7.1364	7.36143	AF266480	LOC443112	Ovis aries mu opioid receptor mRNA, partial cds. [AF266480]	443112			Oar.755
A_70_P035166	0.000119698	4.9919	down	119.391	374.745	6.50535	8.82494	130.822	115.951	111.402	339.752	384.374	400.109	6.6789	6.44149	6.39566	8.56757	8.97343	8.93381	GT880599		UMC-oend13p_0A01-011-b05 NOVALUE oend13p Ovis aries cDNA 3', mRNA sequence [GT880599]				Oar.15757
A_70_P066551	0.00688675	2.98884	down	27.0252	42.7101	4.23904	5.81863	27.3824	27.1338	26.5594	37.903	46.5963	43.6311	3.77731	4.45702	4.4828	5.44696	6.15241	5.85651	FE035217		C0009483D16.P1KM13F KN511 Ovis aries rectum and large colon from E. coli challenged and unchallenged animals Ovis aries cDNA clone C0009483D16 5', mRNA sequence [FE035217]				Oar.16081
A_70_P011956	0.040088	2.15648	down	30.39	33.3798	4.3694	5.47808	26.8056	28.5338	35.8306	34.0701	34.8725	31.1967	3.71498	4.52557	4.86766	5.29583	5.75726	5.38116	FE031626		C0009478C10.Q1KAM13R KN511 Ovis aries peyer's patch from terminal ileum of Teladorsagia infected sheep Ovis aries cDNA clone C0009478C10 3', mRNA sequence [FE031626]				Oar.17059
A_70_P065376	0.0114896	2.6087	down	541.922	1072.24	8.77848	10.1618	455.775	608.872	561.118	664.958	1248.74	1303.03	8.60383	8.92563	8.80597	9.56512	10.4675	10.4528	XM_004011658	FBXO32	020502OCSI1018026HT OCS1 Ovis aries cDNA, mRNA sequence [EE753472]	100142676	XM_004011658		Oar.10395
A_70_P012461	0.0450169	2.48055	down	18.961	27.3263	3.67114	4.9818	23.3944	16.4135	17.075	48.3646	16.6649	16.9494	3.3172	3.76675	3.92948	5.80637	4.67363	4.46541	FE033357		C0009480J16.Q1KM13R KN511 Ovis aries gastric lymph node from Teladorsagia infected sheep Ovis aries cDNA clone C0009480J16 3', mRNA sequence [FE033357]				Oar.17161
A_70_P059401	0.0133282	2.27164	down	12.8136	13.9028	3.03763	4.22137	16.878	12.1566	9.40627	15.3091	14.8649	11.5344	2.61952	3.37616	3.11721	4.2216	4.51557	3.92692	EE760018		020829OD10L024042HT OD10L Ovis aries cDNA, mRNA sequence [EE760018]				Oar.4644
A_70_P000731	0.0265299	2.85651	down	18.3149	25.3515	3.55255	5.0668	21.7477	12.7391	20.4578	18.1616	26.4735	31.4193	3.07261	3.4346	4.15043	4.452	5.35757	5.39084
A_70_P023561	0.00448467	2.06271	down	139.599	173.449	6.73422	7.77876	143.665	134.145	140.987	158.606	154.071	207.67	6.8321	6.64258	6.72799	7.4706	7.7981	8.0676	EE870030		010716OT2F035057HT OT2F Ovis aries cDNA, mRNA sequence [EE870030]				Oar.12895
A_70_P062061	0.00433062	2.09497	down	386.778	547.454	8.26715	9.33408	355.142	399.131	406.06	725.019	471.473	445.871	8.20862	8.27506	8.31777	9.68273	9.24042	9.07909			Rep: regulatory factor X, 5 (influences HLA class II expression) - Rattus norvegicus, partial (4%) [TC71198]
A_70_P015751	0.0378321	2.6593	down	150.432	264.524	6.8414	8.25245	149.025	152.019	150.251	144.242	319.172	330.157	6.90259	6.80741	6.81419	7.33123	8.73724	8.68887	XM_004012039		C0009259M05.P1KAM13F KN511 Ovis aries gastric lymph node from Teladorsagia infected sheep Ovis aries cDNA clone C0009259M05 5', mRNA sequence [FE025511]		XM_004012039		Oar.16680
A_70_P013841	0.0131901	3.01555	down	64.7255	114.786	5.5789	7.17132	56.9111	72.7238	64.5418	79.1938	126.735	138.429	5.32736	5.75336	5.65599	6.46723	7.53524	7.5115
A_70_P048266	0.00898381	2.01302	down	20.4249	20.9824	3.80782	4.81718	26.9459	13.4576	20.8711	20.8403	18.4474	23.6596	3.73429	3.51075	4.17842	4.66333	4.84592	4.94228	FE024779		C0009258L08.Q1KAM13R KN511 Ovis aries rectum and large colon from E. coli challenged and unchallenged animals Ovis aries cDNA clone C0009258L08 3', mRNA sequence [FE024779]				Oar.15015
A_70_P059971	0.0275822	2.06393	down	13.1499	13.5146	3.13682	4.18222	14.6126	14.5882	10.2489	15.7499	12.4027	12.3913	2.5798	3.60435	3.22633	4.25954	4.25633	4.03079	CU654000		CU654000 ovine foetal ovary tissues (Prophase I meiosis) -M (ocaj) Ovis aries cDNA clone ocaj0002.m.06, mRNA sequence [CU654000]				Oar.13429
A_70_P003631	0.0288856	2.15523	down	252.316	352.111	7.58806	8.6959	199.672	273.243	284.033	246.858	372.14	437.335	7.32533	7.69414	7.7447	8.09126	8.93638	9.06005	CU655163		CU655163 ovine foetal ovary tissues ( Early folliculogenesis) - F (ocai) Ovis aries cDNA clone ocai0008.o.04, mRNA sequence [CU655163]				Oar.16302
A_70_P009776	0.00255663	2.18535	down	1239.96	2159.88	10.0582	11.186	953.046	1360.09	1406.75	1941.71	2325.73	2212.22	9.73863	10.1915	10.2444	11.1052	11.2753	11.1775	EE851707		021030OSPA1024094HT OSPA Ovis aries cDNA, mRNA sequence [EE851707]				Oar.8057
A_70_P029991	0.00801598	3.22625	down	8.02071	14.3696	2.50799	4.19785	14.0621	5	5	10.4748	10.0477	22.5863	2.57056	2.47322	2.48019	3.75707	3.9628	4.87369	NM_001009730	LOC443035	Ovis aries spermatid transition protein 3 (LOC443035), mRNA [NM_001009730]	443035	NM_001009730		Oar.650
A_70_P022366	0.0169118	2.06903	down	1019.69	1650.4	9.74019	10.7891	723.249	1204.94	1130.89	1248.68	1789.29	1913.24	9.31532	10.0078	9.89741	10.476	10.9279	10.9635	XM_004008798		030729OSCA3027035HT OSCA Ovis aries cDNA, mRNA sequence [EE847161]		XM_004008798		Oar.12500
A_70_P025986	0.00717163	2.01879	down	118.378	141.157	6.48485	7.49834	111.052	120.979	123.102	122.891	147.312	153.268	6.41448	6.49536	6.54471	7.10887	7.7398	7.64634	FE023788		C0009257E09.Q1KBM13R KN511 Ovis aries rectum and large colon from E. coli challenged and unchallenged animals Ovis aries cDNA clone C0009257E09 3', mRNA sequence [FE023788]				Oar.16554
A_70_P051267	0.0331454	2.00115	down	14.3055	13.6207	3.19561	4.19644	17.9915	11.147	13.7779	11.9183	12.0384	16.9056	2.69541	3.26892	3.6225	3.91196	4.21508	4.46228	NM_001009390	MYOD1	Ovis aries myogenic differentiation 1 (MYOD1), mRNA [NM_001009390]	443405	NM_001009390		Oar.443
A_70_P037366	0.0023396	2.60998	down	312.452	538.376	7.92165	9.30569	247.743	345.632	343.98	456.365	552.066	606.697	7.66025	8.05748	8.04722	9.0003	9.44399	9.47279	XM_004018189		030729OM1351023064HT OM135 Ovis aries cDNA, mRNA sequence [EE776965]		XM_004018189		Oar.11418
A_70_P006231	0.0111735	2.40029	down	174.046	260.945	7.04833	8.31154	151.875	179.852	190.41	196.19	257.512	329.132	6.92725	7.0524	7.16533	7.77617	8.47117	8.68728	FE030502		C0009476G16.P1KAM13F KN511 Ovis aries efferent gastric lymph from uninfected sheep Ovis aries cDNA clone C0009476G16 5', mRNA sequence [FE030502]				Oar.11598
A_70_P004231	0.0183698	2.24291	down	12.2542	13.3473	3.00153	4.1669	15.9167	8.7827	12.0632	11.4245	11.7297	16.8878	2.60035	2.94608	3.45814	3.86338	4.17675	4.46056
A_70_P030087	0.0154853	2.07455	down	453.897	655.798	8.49942	9.55222	392.605	481.992	487.095	939.325	478.427	549.642	8.37038	8.55299	8.5749	10.0533	9.25869	9.34464	NM_001009780	GJB2	Ovis aries gap junction protein, beta 2, 26kDa (GJB2), mRNA [NM_001009780]	443345	NM_001009780		Oar.400
A_70_P034938	0.0121823	2.04732	down	14.009	13.4168	3.14768	4.18142	20.1492	11.4471	10.4306	10.7984	13.4922	15.9598	2.87675	3.31046	3.25582	3.79184	4.3768	4.37561
A_70_P001006	0.00784688	2.64065	down	39.3364	59.3978	4.85696	6.25785	59.1015	28.5119	30.3958	76.241	49.4613	52.4911	5.39133	4.52404	4.65552	6.4228	6.22917	6.12159	FE027314		C0009262H20.P1KAM13F KN511 Ovis aries peyer's patch from terminal ileum of Teladorsagia infected sheep Ovis aries cDNA clone C0009262H20 5', mRNA sequence [FE027314]				Oar.16790
A_70_P063606	0.0497545	2.94447	down	11.5501	18.0148	2.94963	4.50763	15.485	5.75677	13.4085	9.44854	17.205	27.3909	2.59374	2.66746	3.58767	3.62328	4.73037	5.16926	FE034647		C0009482G16.Q1KM13R KN511 Ovis aries peyer's patch from terminal ileum of Teladorsagia infected sheep Ovis aries cDNA clone C0009482G16 3', mRNA sequence [FE034647]				Oar.15470
A_70_P012426	0.0431494	2.00213	down	58.0224	66.0368	5.43394	6.43547	74.2759	52.9628	46.8286	50.1294	76.7108	71.27	5.76674	5.32407	5.211	5.85957	6.85529	6.59155	FE033251		C0009480H06.P1KAM13F KN511 Ovis aries efferent gastric lymph from uninfected sheep Ovis aries cDNA clone C0009480H06 5', mRNA sequence [FE033251]				Oar.17154
A_70_P016766	0.022153	3.63213	down	39.9084	82.2797	4.79063	6.65144	32.5913	50.8536	36.2803	59.7993	55.606	131.434	4.21431	5.27414	4.88343	6.10125	6.4032	7.44988	M98053	CALCA	Ovis aries (clone SCT8.1) calcitonin mRNA sequence. [M98053]	100294596			Oar.366
A_70_P025616	0.00330435	2.95895	down	24.1213	40.5378	4.11819	5.68328	34.5202	21.4065	16.4371	59.9626	28.7762	32.8746	4.33497	4.14524	3.87437	6.10469	5.48724	5.45791	FE023990		C0009257I22.Q1KBM13R KN511 Ovis aries rectum and large colon from E. coli challenged and unchallenged animals Ovis aries cDNA clone C0009257I22 3', mRNA sequence [FE023990]				Oar.16480
A_70_P027966	0.00247547	2.09053	down	621.677	913.761	8.97457	10.0384	476.071	677.185	711.774	945.136	858.902	937.246	8.66634	9.08765	9.16973	10.0635	10.0027	10.0491	XM_004006925		020731ONDC213068HT ONDC Ovis aries cDNA, mRNA sequence [EE807469]		XM_004006925		Oar.5439
A_70_P045776	0.0111243	2.30947	down	21.4781	25.4015	3.87872	5.08628	24.9349	19.395	20.1045	22.2495	27.1573	26.7977	3.49798	4.00403	4.13415	4.74168	5.39084	5.12633	CU652660		CU652660 ovine foetal ovary tissues ( Early folliculogenesis) - F (ocai) Ovis aries cDNA clone ocai0004.g.16, mRNA sequence [CU652660]				Oar.11956
A_70_P061731	0.00946367	2.56873	down	22.9682	33.7938	4.03545	5.39651	29.0605	21.2764	18.5675	42.9614	18.3137	40.1063	3.9317	4.1372	4.03745	5.61906	4.83106	5.7394	EE823331		020605ONLN016056HT ONLN Ovis aries cDNA, mRNA sequence [EE823331]				Oar.10035
A_70_P008936	0.00367083	2.12075	down	741.226	1190.63	9.26464	10.3492	621.92	784.185	817.571	932.954	1305.47	1333.47	9.08369	9.32667	9.38356	10.0448	10.5165	10.4863	EE828852		020605ONLN105030HT ONLN Ovis aries cDNA, mRNA sequence [EE828852]				Oar.12422
A_70_P030086	0.0139095	2.07399	down	510.905	751.023	8.68532	9.73773	444.496	532.388	555.83	1056.16	550.921	645.989	8.55972	8.70982	8.78643	10.2191	9.44203	9.55209	NM_001009780	GJB2	Ovis aries gap junction protein, beta 2, 26kDa (GJB2), mRNA [NM_001009780]	443345	NM_001009780		Oar.400
A_70_P055466	0.0301488	2.01459	down	82.5761	95.9759	5.93885	6.94933	69.5958	86.939	91.1933	76.1853	91.5089	120.233	5.66539	6.0176	6.13355	6.42067	7.09729	7.33004	EE830015		020605ONLN023045HT ONLN Ovis aries cDNA, mRNA sequence [EE830015]				Oar.8255
A_70_P000871	0.00813047	2.00269	down	11.4016	11.0227	2.92267	3.92462	15.1531	8.95021	10.1016	10.7775	11.2114	11.0791	2.58853	2.97061	3.20888	3.78777	4.11229	3.87379	FE026882		C0009261N16.P1KAM13F KN511 Ovis aries efferent gastric lymph from uninfected sheep Ovis aries cDNA clone C0009261N16 5', mRNA sequence [FE026882]				Oar.16763
A_70_P015401	0.0202091	2.9104	down	14.5754	20.4777	3.17816	4.71938	21.0946	8.34042	14.2913	15.2483	15.737	30.4479	2.97187	2.89066	3.67194	4.21568	4.60241	5.34004	FE024460		C0009258D16.Q1KAM13R KN511 Ovis aries efferent gastric lymph from uninfected sheep Ovis aries cDNA clone C0009258D16 3', mRNA sequence [FE024460]				Oar.16610
A_70_P062216	0.0481806	2.00335	down	15.5375	14.907	3.32081	4.32322	17.1803	15.9411	13.4911	14.5954	13.8795	16.246	2.63415	3.73285	3.59543	4.14979	4.42059	4.39929	EE759017		020829OD10L021001HT OD10L Ovis aries cDNA, mRNA sequence [EE759017]				Oar.10788
A_70_P044136	0.00162028	2.26808	down	24.9736	30.458	4.17756	5.35903	32.4553	24.6202	17.8452	29.599	29.0707	32.7043	4.21017	4.33708	3.98543	5.12704	5.50163	5.44843	FE029505		C0009265K06.Q1KM13R KN511 Ovis aries efferent gastric lymph from Teladorsagia infected sheep Ovis aries cDNA clone C0009265K06 3', mRNA sequence [FE029505]				Oar.16954
A_70_P019696	0.0248789	2.17053	down	19.7591	22.4093	3.74269	4.86073	34.427	12.7472	12.1031	28.3752	16.1576	22.6953	4.32935	3.43611	3.4626	5.06833	4.63297	4.88089	NM_001205152	CYP2C19	Ovis aries cytochrome P450 2C19 (CYP2C19), mRNA [NM_001205152]	100534653	NM_001205152		Oar.11817
A_70_P070356	0.00381548	2.06354	down	73.0985	87.0766	5.77937	6.82449	83.8157	66.7193	68.7604	84.138	78.7951	98.2967	5.96299	5.63459	5.74052	6.54645	6.89953	7.02747
A_70_P049141	0.0022668	2.0758	down	195.728	248.971	7.22461	8.27828	186.327	183.874	216.984	234.582	235.954	276.377	7.22109	7.09596	7.35678	8.01966	8.36264	8.45253	EE749428		020709OAPP1045056HT OAPP Ovis aries cDNA, mRNA sequence [EE749428]				Oar.13875
A_70_P032841	0.00176916	2.0444	down	24.0746	26.6423	4.11661	5.14829	31.6845	19.7066	20.8328	26.4804	21.7105	31.7362	4.1484	4.02611	4.17533	4.97034	5.06973	5.40481	CO001081		LOF13 pre-oestrum adult sheep ovary library Ovis aries cDNA, mRNA sequence [CO001081]				Oar.281
A_70_P040971	0.000996297	2.38327	down	64.4651	87.796	5.58961	6.84255	75.5198	58.0246	59.8507	90.3562	84.1066	88.9251	5.79369	5.43611	5.53902	6.65051	6.98168	6.89547	XM_004015940		020731ONDC265021HT ONDC Ovis aries cDNA, mRNA sequence [EE819272]		XM_004015940		Oar.12083
A_70_P016946	0.0125103	2.19672	down	16.4139	17.8101	3.42141	4.55675	22.9255	10.6422	15.6739	15.7014	15.0783	22.6506	3.24844	3.21076	3.80501	4.25633	4.53546	4.87847	Z12979		O.aries rearranged T-cell receptor delta. [Z12979]				Oar.466
A_70_P034521	0.00106499	2.37426	down	2268.84	4820.32	11.0152	12.2626	2640.67	2028.97	2136.88	4130.53	5347.31	4983.11	11.2815	10.8497	10.9143	12.1706	12.3756	12.2417	XM_004004245		030729OSPA2032009HT OSPA Ovis aries cDNA, mRNA sequence [EE853299]		XM_004004245		Oar.6314
A_70_P057201	0.0210826	2.22879	down	428.273	664.6	8.39	9.54626	322.997	463.066	498.756	462.234	773.168	758.398	8.06794	8.48764	8.61442	9.01534	9.85529	9.76814	XM_004017331		020829OVMG1007C076HT OVMG Ovis aries cDNA, mRNA sequence [EE872319]		XM_004017331		Oar.7449
A_70_P047966	0.000616512	2.39014	down	991.591	1864.79	9.73012	10.9872	1100.57	911.281	962.924	1834.06	1757.5	2002.81	9.96898	9.56821	9.65318	11.0292	10.9045	11.028	DY495701		sh2P0016M06_F.ab1 adult sheep fracture callus 7d Ovis aries cDNA, mRNA sequence [DY495701]				Oar.14943
A_70_P036321	0.0324051	2.26068	down	1378.12	2815.1	10.2452	11.422	1218.93	1423.89	1491.54	1475.51	3374.21	3595.58	10.1114	10.2741	10.35	10.7041	11.7638	11.798	XM_004013603	EPRS	PREDICTED: Ovis aries glutamyl-prolyl-tRNA synthetase (EPRS), mRNA [XM_004013603]	101104590	XM_004013603
A_70_P005781	0.00710445	3.26452	down	140.498	294.717	6.74723	8.4541	148.817	132.71	139.966	199.471	322.797	361.885	6.90066	6.62454	6.71648	7.80212	8.75273	8.80743	EE751743		020502OCSI1031017HT OCS1 Ovis aries cDNA, mRNA sequence [EE751743]				Oar.6073
A_70_P016701	0.0100232	2.29424	down	64.8209	83.552	5.57277	6.77078	91.2317	53.4992	49.7318	93.8677	70.9046	85.8836	6.08575	5.33486	5.29768	6.7105	6.74656	6.85529	XM_004012447		Oa_splbn_05D13_M13reverse Sheep spleen\brain pSport1 library Ovis aries cDNA clone Oa_splbn_05D13 5', mRNA sequence [CN823667]		XM_004012447		Oar.346
A_70_P027606	0.049956	2.41947	down	25.6186	29.9406	4.05411	5.3288	23.5069	20.1761	33.1727	26.0607	31.6146	32.1467	3.33779	4.05567	4.76887	4.94433	5.61637	5.4257			Rep: Thiamine pyrophosphate protein TPP binding domain protein - Salinispora arenicola CNS-205, partial (3%) [TC70168]
A_70_P055391	0.000611372	2.18909	down	485.159	739.679	8.60469	9.73502	449.828	507.923	497.724	637.242	745.489	836.305	8.58246	8.6233	8.6083	9.51045	9.80507	9.88955	XM_004013112		sh2P0005C09_F.ab1 adult sheep fracture callus 7d Ovis aries cDNA, mRNA sequence [DY492111]		XM_004013112		Oar.8240
A_70_P015126	0.00689562	2.11361	down	143.657	183.2	6.7752	7.85491	153.879	125.463	151.629	163.984	190.135	195.482	6.95233	6.54778	6.82549	7.51028	8.0676	7.98684	CU653288		CU653288 ovine foetal ovary tissues (Prophase I meiosis) -M (ocaj) Ovis aries cDNA clone ocaj0007.e.16, mRNA sequence [CU653288]				Oar.14723
A_70_P028231	0.0282279	2.06623	down	17.6733	18.7352	3.5445	4.5915	22.6665	15.6079	14.7455	16.2391	13.2997	26.6669	3.21846	3.7027	3.71233	4.29762	4.35598	5.12088	FE021672		C0009254C16.Q1KAM13R KN511 Ovis aries efferent gastric lymph from uninfected sheep Ovis aries cDNA clone C0009254C16 3', mRNA sequence [FE021672]				Oar.9018
A_70_P005376	0.0175493	2.24121	down	76.506	100.276	5.84377	7.00805	86.9912	76.5374	65.9893	77.9062	104.282	118.639	6.00935	5.83486	5.68712	6.44111	7.27281	7.31024	XM_004009172		020731ONDC272081HT ONDC Ovis aries cDNA, mRNA sequence [EE814677]		XM_004009172		Oar.9609
A_70_P022076	0.0210967	2.05767	down	11.5122	11.5311	2.90028	3.94129	23.7108	5.02095	5.80498	13.3052	7.73817	13.5498	3.3594	2.61428	2.72716	4.04264	3.62541	4.15584
A_70_P059936	0.0235579	2.08138	down	45.8265	55.2997	5.10083	6.15837	51.2745	43.183	43.0219	43.5387	47.7289	74.6313	5.13859	5.05238	5.11151	5.63103	6.18958	6.65449	DY491728		sh2P0004A05_F.ab1 adult sheep fracture callus 7d Ovis aries cDNA, mRNA sequence [DY491728]				Oar.4137
A_70_P052891	0.0213261	2.91789	down	199.755	394.468	7.25811	8.80303	216.052	188.296	194.916	229.761	506.732	446.911	7.44498	7.13072	7.19863	7.99622	9.32919	9.08369	XM_004013234		020709OMGB11095035HT OMGB1 Ovis aries cDNA, mRNA sequence [EE781365]		XM_004013234		Oar.6805
A_70_P030621	0.00154956	3.74758	down	499.217	1387.28	8.63367	10.5396	383.32	563.521	550.809	1004.2	1478.17	1679.46	8.33258	8.79694	8.77148	10.1485	10.6892	10.7812	GT879974		UMC-oend13p_0A01-003-b06 Day 13 (pregnant) endometrium oend13p Ovis aries cDNA 3', mRNA sequence [GT879974]				Oar.5638
A_70_P006541	0.028562	4.08871	down	12.6543	29.6795	3.19658	5.22822	11.0182	15.5106	11.4342	15.5657	34.6626	38.8102	2.51191	3.69266	3.38517	4.24367	5.75203	5.68897
A_70_P057856	0.0243376	2.5864	down	185.283	306.836	7.12048	8.49143	142.732	204.16	208.957	196.111	357.062	367.334	6.82009	7.24746	7.2939	7.77515	8.87687	8.82226	XM_004010797		010716ONDC006056HT ONDC Ovis aries cDNA, mRNA sequence [EE819942]		XM_004010797		Oar.15845
A_70_P049376	0.0325019	3.12036	down	12.6865	23.3271	3.32588	4.96759	5	16.7204	16.3392	22.8816	21.2816	25.8183	2.32192	3.79184	3.86389	4.78247	5.04097	5.07934	XR_173343	LOC101108599	PREDICTED: Ovis aries uncharacterized LOC101108599 (LOC101108599), misc_RNA [XR_173343]	101108599	XR_173343
A_70_P063621	0.0225659	2.6383	down	290.674	484.775	7.75312	9.15272	173.656	323.883	374.482	374.721	523.3	556.306	7.1245	7.95196	8.18288	8.7187	9.3786	9.36087	XM_004009750		020502OMGB11005039HT OMGB1 Ovis aries cDNA, mRNA sequence [EE778937]		XM_004009750		Oar.15473
A_70_P067806	0.0020165	2.58142	down	124.208	192.321	6.55581	7.92398	121.51	126.925	124.189	167.749	208.952	200.261	6.54972	6.56368	6.55404	7.55376	8.19135	8.02682	XM_004004891		020709OFM1018084HT OFM1 Ovis aries cDNA, mRNA sequence [EE771615]		XM_004004891		Oar.4246
A_70_P064246	0.00309288	2.09565	down	220.19	288.61	7.40394	8.47134	209.121	223.445	228.002	253.636	304.695	307.5	7.39668	7.38621	7.42893	8.14108	8.67671	8.59622	EE800244		010914ONDC064027HT ONDC Ovis aries cDNA, mRNA sequence [EE800244]				Oar.12130
A_70_P031671	0.0454227	2.58427	down	16.1233	20.3819	3.37812	4.74787	17.2402	15.1403	15.9894	14.6491	20.762	25.7348	2.63729	3.66172	3.83535	4.15584	5.01501	5.07277	EE754082		020731OCS411034058HT OCS4 Ovis aries cDNA, mRNA sequence [EE754082]				Oar.15172
A_70_P002111	0.0250399	2.64837	down	24.1423	31.9975	4.0092	5.4143	23.3205	25.3851	23.7212	27.7385	29.3072	38.9467	3.30765	4.37977	4.34017	5.0349	5.51575	5.69227	DY519706		sh3P0044O10_F.ab1 adult sheep fracture callus 10d Ovis aries cDNA, mRNA sequence [DY519706]				Oar.15049
A_70_P014801	0.00192502	2.89046	down	54.3722	91.041	5.35283	6.88413	60.0578	48.9159	54.1429	79.9782	89.3901	103.755	5.42406	5.22214	5.41228	6.48288	7.06554	7.10396	CN822065		Oa_splbn_10L15_M13reverse Sheep spleen\brain pSport1 library Ovis aries cDNA clone Oa_splbn_10L15 5', mRNA sequence [CN822065]				Oar.14653
A_70_P037526	0.0227989	3.90905	down	50.0724	111.42	5.13049	7.09731	37.6024	52.1227	60.492	64.7705	134.953	134.537	4.52996	5.30528	5.55624	6.19848	7.61238	7.48108	XM_004019004		020605ONLN005094HT ONLN Ovis aries cDNA, mRNA sequence [EE823955]		XM_004019004		Oar.11195
A_70_P021716	0.0142944	2.09468	down	35.3525	41.5939	4.71475	5.78148	47.656	32.4551	25.9465	36.2209	42.2796	46.2814	5.00594	4.6863	4.452	5.38183	6.01853	5.94408
A_70_P014241	0.0302449	2.54853	down	15.0418	19.1826	3.32024	4.66991	15.0508	16.8497	13.2248	16.8428	17.1888	23.5163	2.5869	3.80416	3.56966	4.34848	4.72761	4.93364	FE031286		C0009477K16.Q1KAM13R KN511 Ovis aries efferent gastric lymph from Teladorsagia infected sheep Ovis aries cDNA clone C0009477K16 3', mRNA sequence [FE031286]				Oar.15388
A_70_P026391	0.0134364	3.15927	down	14.3688	22.0286	3.20694	4.86653	17.4866	13.6577	11.9622	17.0633	25.7609	23.2616	2.64935	3.52422	3.44724	4.36437	5.31601	4.91922	AF172696		Ovis aries clone 53 immunoglobulin light chain variable region (IGLV) mRNA, partial cds. [AF172696]				Oar.927
A_70_P033791	0.0166791	2.65979	down	16.9512	21.8413	3.4518	4.86311	24.8288	8.35021	17.6747	19.4928	18.887	27.1442	3.48577	2.89233	3.97731	4.56452	4.87444	5.15038	CU654687		CU654687 ovine foetal ovary tissues ( Early folliculogenesis) - F (ocai) Ovis aries cDNA clone ocai0009.d.06, mRNA sequence [CU654687]				Oar.2249
A_70_P025936	0.00830019	3.22385	down	123.451	249.708	6.54378	8.23257	117.655	130.198	122.5	166.772	279.498	302.854	6.49802	6.59763	6.5357	7.53954	8.58326	8.5749	FE023694		C0009257C04.P1KAM13F KN511 Ovis aries rectum and large colon from E. coli challenged and unchallenged animals Ovis aries cDNA clone C0009257C04 5', mRNA sequence [FE023694]				Oar.16544
A_70_P014321	0.0187785	2.25767	down	458.052	746.263	8.52037	9.69521	444.588	476.314	453.253	493.141	974.163	771.484	8.56057	8.53303	8.46752	9.1229	10.1706	9.79209	EE773044		020709OFM1014081HT OFM1 Ovis aries cDNA, mRNA sequence [EE773044]				Oar.15404
A_70_P018331	0.00937045	2.50398	down	2699	6473.09	11.282	12.6062	2175.73	2962.89	2958.37	3995.87	7590.58	7832.84	10.9904	11.4376	11.4179	12.1229	12.847	12.8487	XM_004004059		020731ONDC289057HT ONDC Ovis aries cDNA, mRNA sequence [EE820929]		XM_004004059		Oar.5135
A_70_P016581	0.0367254	2.61485	down	47.3149	73.9587	5.14656	6.53329	60.2112	40.6594	41.074	45.0631	74.7679	102.045	5.42749	4.95786	5.05433	5.69473	6.82229	7.08285	CO001039		OC137 pre-oestrum adult sheep ovary library Ovis aries cDNA, mRNA sequence [CO001039]				Oar.321
A_70_P000831	0.0268185	2.12679	down	221.561	305.242	7.41304	8.50171	220.136	224.04	220.506	208.951	333.396	373.38	7.46974	7.3914	7.37798	7.86798	8.79414	8.84302	FE026748		C0009261K15.P1KAM13F KN511 Ovis aries efferent gastric lymph from uninfected sheep Ovis aries cDNA clone C0009261K15 5', mRNA sequence [FE026748]				Oar.16755
A_70_P060491	0.0206552	2.15908	down	6159.05	13336.8	12.5306	13.6411	4294.47	6868.9	7313.79	9611.51	15995.1	14403.9	12.0239	12.7507	12.8174	13.3443	13.8842	13.6947	EE819991		020731ONDC225089HT ONDC Ovis aries cDNA, mRNA sequence [EE819991]				Oar.4651
A_70_P001151	0.0420404	2.19972	down	9.23055	10.368	2.61153	3.74886	16.6232	5	6.06847	6.62517	7.46003	17.0188	2.61079	2.47322	2.75059	3.19514	3.5816	4.46983	FE027733		C0009263B05.Q1KAM13R KN511 Ovis aries efferent gastric lymph from uninfected sheep Ovis aries cDNA clone C0009263B05 3', mRNA sequence [FE027733]				Oar.16820
A_70_P003051	0.0305841	3.48497	down	15.1978	28.4234	3.42659	5.22774	11.1691	16.5154	17.909	23.3467	36.3507	25.5727	2.51518	3.7744	3.99019	4.80864	5.81126	5.0633	CF116117	LOC100125618	et5-13.y1 et adult sheep skin library Ovis aries cDNA, mRNA sequence [CF116117]	100125618			Oar.1137
A_70_P010211	0.0302799	2.04574	down	19.3275	20.2846	3.71998	4.7526	27.0125	11.9515	19.0185	15.926	20.0423	24.8855	3.74197	3.35384	4.06412	4.27834	4.96203	5.01743	EE758763	CNO	020829OD10L016074HT OD10L Ovis aries cDNA, mRNA sequence [EE758763]	100145878			Oar.3787
A_70_P069781	0.000119698	3.59734	down	7.11571	17.1518	2.66344	4.51037	8.14783	6.57313	6.62616	17.6021	15.0911	18.7621	2.43934	2.74769	2.80328	4.41093	4.53671	4.58346	EE832970		021030OOCX032069HT OOCX Ovis aries cDNA, mRNA sequence [EE832970]				Oar.6254
A_70_P069301	0.00756076	3.5986	down	213.733	474.522	7.29347	9.1409	308.432	159.117	173.65	431.445	496.809	495.312	7.99024	6.86689	7.02326	8.91125	9.29977	9.21168	FE031194		C0009477I15.Q1KAM13R KN511 Ovis aries abomasal mucosa (gastric fold) from Teladorsagia infected sheep Ovis aries cDNA clone C0009477I15 3', mRNA sequence [FE031194]				Oar.6156
A_70_P045581	0.00623874	2.40454	down	137.596	201.419	6.70255	7.96831	130.196	138.672	143.919	161.936	200.256	242.065	6.67151	6.68168	6.75446	7.49569	8.14217	8.26707	FE034994		C0009482O13.Q1KM13R KN511 Ovis aries cDNA clone C0009482O13 3', mRNA sequence [FE034994]				Oar.11917
A_70_P069361	0.0156779	2.90591	down	94.6817	169.669	6.16169	7.70069	107.131	91.6096	85.3041	111.222	186.804	210.98	6.35673	6.09915	6.0292	6.96447	8.05114	8.08645	EE810723		020731ONDC251055HT ONDC Ovis aries cDNA, mRNA sequence [EE810723]				Oar.6168
A_70_P019436	0.0167399	4.14094	down	16.6707	33.4497	3.41013	5.46009	16.8894	13.4572	19.6654	24.9384	31.8312	43.5795	2.61985	3.50937	4.10118	4.89816	5.62728	5.85483	XM_004006713		010914OML1015026HT OML1 Ovis aries cDNA, mRNA sequence [EE787796]		XM_004006713		Oar.11763
A_70_P063926	0.0182905	2.04444	down	90.7619	106.528	6.07452	7.10622	93.5129	75.0642	103.708	90.8935	110.73	117.959	6.12234	5.80004	6.30117	6.65882	7.35678	7.30306	FE021518		C0009253P03.Q1KAM13R KN511 Ovis aries abomasal mucosa (gastric fold) from Teladorsagia infected sheep Ovis aries cDNA clone C0009253P03 3', mRNA sequence [FE021518]				Oar.15534
A_70_P024846	0.000224059	2.97239	down	253.534	492.776	7.62401	9.19563	265.768	251.571	243.262	460.296	474.597	543.437	7.77815	7.56272	7.53115	9.00794	9.24787	9.33108	EE746478		020502OAPP1019044HT OAPP Ovis aries cDNA, mRNA sequence [EE746478]				Oar.9787
A_70_P069691	0.0495019	2.17487	down	1133.17	1973.53	9.87289	10.9938	713.143	1317.01	1369.36	1211.57	2311.6	2397.41	9.29354	10.1321	10.193	10.4366	11.2653	11.2795	EE846017		010914OSAB057009HT OSAB Ovis aries cDNA, mRNA sequence [EE846017]				Oar.6235
A_70_P000276	0.023021	2.50194	down	4832.02	12080.1	12.1595	13.4825	3202.36	5541.05	5752.64	7713.82	13983.2	14543.3	11.5668	12.435	12.4766	13.044	13.697	13.7065	XM_004009669		020502OCSI1007075HT OCS1 Ovis aries cDNA, mRNA sequence [EE752906]		XM_004009669		Oar.10317
A_70_P071901	0.0303332	2.06262	down	33.0791	36.2541	4.54126	5.58574	30.7163	35.9123	32.6087	33.5074	41.2908	33.9641	4.06855	4.81123	4.74401	5.27045	5.98802	5.49876	FE035315		C0009483F21.Q1KM13R KN511 Ovis aries efferent gastric lymph from uninfected sheep Ovis aries cDNA clone C0009483F21 3', mRNA sequence [FE035315]				Oar.17220
A_70_P046311	0.00695274	2.36612	down	77.8869	108.613	5.87095	7.11347	78.8382	76.5478	78.2746	91.3635	97.4055	137.069	5.86195	5.83548	5.91542	6.66406	7.18166	7.49471	XM_004019972		020709OAPP1045028HT OAPP Ovis aries cDNA, mRNA sequence [EE750826]		XM_004019972		Oar.9467
A_70_P030131	0.00456879	2.39525	down	304.219	466.998	7.86348	9.12365	221.369	348.504	342.784	435.069	438.675	527.249	7.48108	8.06951	8.03984	8.92563	9.14935	9.29598	NM_001104930	RTP4	Ovis aries receptor (chemosensory) transporter protein 4 (RTP4), mRNA [NM_001104930]	100125352	NM_001104930		Oar.8780
A_70_P063001	0.00917598	2.14001	down	8.531	9.76973	2.64879	3.74641	14.3085	5.6369	5.64763	7.23192	10.0949	11.9823	2.57474	2.65721	2.71441	3.28852	3.96528	3.98543	CU638484		CU638484 ovine foetal ovary tissues (Prophase I meiosis) -M (ocaj) Ovis aries cDNA clone ocaj0006.g.16 5', mRNA sequence [CU638484]				Oar.6683
A_70_P018871	0.0424894	3.54561	down	38.6468	80.7596	4.76792	6.59395	33.3901	39.6383	42.9121	38.5455	96.5559	107.178	4.26558	4.93145	5.10673	5.4613	7.1676	7.15295	XM_004021038		010723OSTA003091HT OSTA Ovis aries cDNA, mRNA sequence [EE854607]		XM_004021038		Oar.14251
A_70_P043196	0.0135452	3.27391	down	5.78578	15.0623	2.55081	4.26182	5	5	7.35734	9.74517	11.7031	23.7386	2.32192	2.47322	2.85728	3.66406	4.17279	4.94862	EE761331		021030OD15L030096HT OD15L Ovis aries cDNA, mRNA sequence [EE761331]				Oar.6403
A_70_P041956	0.0481862	2.44408	down	15.8133	19.1087	3.34187	4.63117	18.8026	15.7976	12.8397	12.4098	17.6996	27.2169	2.76852	3.72443	3.53268	3.95917	4.77763	5.1567	EE834986	RIT1	021030OOCX040062HT OOCX Ovis aries cDNA, mRNA sequence [EE834986]	100145877			Oar.7715
A_70_P000951	0.00603225	2.36471	down	97.6505	134.265	6.18854	7.43021	103.859	78.4188	110.674	122.069	127.79	152.935	6.31394	5.86816	6.38353	7.09685	7.54912	7.64466	FE027139		C0009262D21.Q1KAM13R KN511 Ovis aries rectum and large colon from E. coli challenged and unchallenged animals Ovis aries cDNA clone C0009262D21 3', mRNA sequence [FE027139]				Oar.16779
A_70_P015396	0.0496473	2.68712	down	18.0905	22.7869	3.50039	4.92645	17.8783	13.8068	22.5865	19.9718	26.7423	21.6465	2.6862	3.54236	4.27262	4.60535	5.36926	4.80473	FE024442		C0009258D06.Q1KAM13R KN511 Ovis aries abomasal mucosa (gastric fold) from (Teladorsagia) uninfected sheep Ovis aries cDNA clone C0009258D06 3', mRNA sequence [FE024442]				Oar.16609
A_70_P021456	0.0335862	2.87257	down	14.5398	21.8184	3.33407	4.85641	12.664	16.4673	14.4881	16.9322	25.0898	23.4331	2.54538	3.77003	3.68678	4.35509	5.28449	4.92964	EE772085		020709OFM1028066HT OFM1 Ovis aries cDNA, mRNA sequence [EE772085]				Oar.4510
A_70_P025536	0.0166168	3.4362	down	5.94653	14.7257	2.46116	4.24197	7.83958	5	5	7.65834	18.0296	18.4893	2.43007	2.47322	2.48019	3.3544	4.80314	4.56839	XM_004008033		C0009255H14.P1KAM13F KN511 Ovis aries abomasal mucosa (gastric fold) from (Teladorsagia) uninfected sheep Ovis aries cDNA clone C0009255H14 5', mRNA sequence [FE022583]		XM_004008033		Oar.16464
A_70_P064451	0.00462225	2.28756	down	58.3366	75.5564	5.43354	6.62736	56.5549	56.056	62.3991	67.4434	69.3521	89.8736	5.31601	5.39256	5.59207	6.26055	6.71356	6.90796	EE804965		020731ONDC217053HT ONDC Ovis aries cDNA, mRNA sequence [EE804965]				Oar.12172
A_70_P031696	0.023897	2.58655	down	10.5335	14.9652	2.94796	4.31899	11.6671	7.6258	12.3077	10.799	16.1889	17.9076	2.52567	2.83566	3.48256	3.79305	4.6348	4.52913
A_70_P050466	0.000498998	2.08477	down	412.652	581.71	8.35702	9.4169	376.513	405.873	455.571	537.011	603.354	604.766	8.30296	8.29619	8.47189	9.25102	9.53373	9.46596
A_70_P059426	0.00371391	2.2178	down	105.772	138.45	6.32022	7.46935	112.081	96.9308	108.305	125.288	127.858	162.205	6.42808	6.17584	6.35673	7.1364	7.55002	7.72163	EE760444		020829OD10L009041HT OD10L Ovis aries cDNA, mRNA sequence [EE760444]				Oar.4649
A_70_P041851	0.0241764	2.54992	down	12.4062	17.2975	3.18545	4.5359	10.4148	15.429	11.3746	16.2174	17.892	17.7831	2.49837	3.68284	3.37514	4.29618	4.78849	4.52302	XM_004012321	ETBR	Ovis aries endothelin B receptor (ETBR) mRNA, partial cds. [AF349439]	443139	XM_004012321		Oar.818
A_70_P047446	0.0088366	3.71469	down	258.115	619.039	7.5723	9.46554	152.152	319.632	302.559	456.127	696.547	704.444	6.93325	7.93511	7.84854	8.9989	9.73076	9.66696	NM_001142508	CDK1	Ovis aries cyclin-dependent kinase 1 (CDK1), mRNA [NM_001142508]	100216432	NM_001142508		Oar.8670
A_70_P047731	0.00745039	2.04913	down	297.206	381.896	7.82901	8.86403	214.41	337.475	339.733	380.175	370.166	395.345	7.43437	8.02209	8.03059	8.74116	8.92918	8.92174	EE797827		030729OMU903006003HT OMU90 Ovis aries cDNA, mRNA sequence [EE797827]				Oar.14892
A_70_P071116	0.00318424	2.11343	down	215.304	283.981	7.3699	8.44948	200.203	220.801	224.907	249.724	289.383	312.835	7.33123	7.3672	7.41126	8.11165	8.61664	8.62016	XM_004012553		sh3P0053J09_F.ab1 adult sheep fracture callus 10d Ovis aries cDNA, mRNA sequence [DY522494]		XM_004012553		Oar.8095
A_70_P059926	0.0147904	2.09623	down	5020.85	11009.9	12.2629	13.3306	4362.52	5255.34	5444.68	6795.94	12321.1	13912.7	12.0424	12.3553	12.3909	12.8677	13.4883	13.6359	XM_004004149		UMC-ocond13_0A01-005-b05 Day 13 conceptus long ocond13 Ovis aries cDNA 3', mRNA sequence [GT877353]		XM_004004149		Oar.4851
A_70_P000446	0.0248872	2.18748	down	14.1918	14.3765	3.14592	4.27519	20.1564	13.4194	8.99958	10.92	17.0872	15.1222	2.87769	3.50506	3.05502	3.80666	4.71681	4.3021	EE753009		020502OCSI1025004HT OCS1 Ovis aries cDNA, mRNA sequence [EE753009]				Oar.10353
A_70_P021836	0.00677798	2.98101	down	419.932	888.959	8.36578	9.94158	325.25	479.385	455.161	599.385	1072.92	994.576	8.08324	8.54293	8.47117	9.40736	10.289	10.1284
A_70_P005691	0.0138014	2.71676	down	1076.54	2418.27	9.81986	11.2617	774.875	1201.43	1253.32	1488.12	2741.42	3025.27	9.40099	10.0053	10.0533	10.7184	11.493	11.5738	EE828214	CCND2	020605ONLN034043HT ONLN Ovis aries cDNA, mRNA sequence [EE828214]	100147799			Oar.6054
A_70_P028316	0.0101911	2.62003	down	481.172	906.971	8.5778	9.96739	376.016	543.039	524.462	609.176	986.536	1125.2	8.29742	8.74035	8.69564	9.43237	10.1887	10.2811			Rep: Protein tyrosine phosphatase type IVA protein 2 (EC 3.1.3.48) (Protein-tyrosine phosphatase 4a2) (Protein-tyrosine phosphatase of regenerating liver 2) (PRL-2) (PTP(CAAXII)) - Homo sapiens (Human), partial (49%) [TC57418]
A_70_P010406	0.0344611	2.34303	down	39.9163	54.5575	4.88993	6.11831	44.4779	33.7992	41.4718	39.6396	73.7639	50.2688	4.86833	4.73816	5.0633	5.49657	6.80207	6.05628	DY505480		sh2P0054F16_F.ab1 adult sheep fracture callus 7d Ovis aries cDNA, mRNA sequence [DY505480]				Oar.3829
A_70_P017371	0.0231735	2.34316	down	40.251	52.5587	4.86889	6.09734	39.3069	35.7254	45.7206	41.1405	63.2866	53.2491	4.62353	4.80629	5.17684	5.55059	6.59347	6.14798	EE756026		020322OCS411001075HT OCS4 Ovis aries cDNA, mRNA sequence [EE756026]				Oar.8369
A_70_P072001	0.0191437	2.26979	down	26.0017	30.2171	4.16269	5.34525	26.0953	27.2604	24.6493	27.4805	29.9899	33.1808	3.63554	4.46155	4.39098	5.01933	5.54793	5.4685	FE035912		C0009484D16.Q1KM13R KN511 Ovis aries gastric lymph node from Teladorsagia infected sheep Ovis aries cDNA clone C0009484D16 3', mRNA sequence [FE035912]				Oar.17240
A_70_P039677	0.00137525	2.21957	down	748.134	1226.13	9.27741	10.4277	815.502	711.988	716.913	1395.35	1116.32	1166.72	9.49052	9.16296	9.17874	10.6247	10.3348	10.3236	NM_001009802	AHSG	Ovis aries alpha-2-HS-glycoprotein (AHSG), mRNA [NM_001009802]	443392	NM_001009802		Oar.13298
A_70_P036816	0.0330227	3.09428	down	171.372	365.973	7.02726	8.65687	148.985	183.238	181.891	183.165	515.284	399.471	6.90166	7.08728	7.09285	7.67589	9.36259	8.93212	EE802404		020731ONDC281034HT ONDC Ovis aries cDNA, mRNA sequence [EE802404]				Oar.11302
A_70_P017136	0.00121173	2.47929	down	3756.26	8934.64	11.8009	13.1108	3027.93	4115.5	4125.35	7901.06	9510.71	9392.15	11.4839	11.9648	11.9539	13.0811	13.1532	13.098	XM_004009914	AREG	020502OMGB11004095HT OMGB1 Ovis aries cDNA, mRNA sequence [EE777495]	443427	XM_004009914		Oar.526
A_70_P061801	0.0308661	2.25082	down	1530.4	2945.65	10.3785	11.5489	980.924	1755.17	1855.1	1985.07	3490.35	3361.53	9.79743	10.6312	10.7068	11.1363	11.8064	11.7042	XM_004014606		020731OFLT040024HT OFLT Ovis aries cDNA, mRNA sequence [EE768431]		XM_004014606		Oar.10050
A_70_P006131	2.36176e-05	2.01356	down	3717.01	7128.1	11.7932	12.803	3533.55	3725.3	3892.18	6688.94	7426.9	7268.45	11.7319	11.7949	11.8528	12.847	12.8125	12.7494	EE784843		020502OMGB21025067HT OMGB2 Ovis aries cDNA, mRNA sequence [EE784843]				Oar.11578
A_70_P061236	0.0367157	2.46656	down	487.8	888.971	8.58873	9.89123	357.19	566.617	539.593	497.822	1102.7	1066.39	8.21707	8.80878	8.74035	9.13627	10.3152	10.2222	XM_004010534		020731OCS411050087HT OCS4 Ovis aries cDNA, mRNA sequence [EE756645]		XM_004010534		Oar.77
A_70_P012481	0.017551	3.22525	down	69.3404	137.027	5.69535	7.38476	69.7396	75.0248	63.2567	82.9103	151.294	176.877	5.66832	5.79942	5.61832	6.52624	7.77433	7.85373	FE033466		C0009480M03.P1KAM13F KN511 Ovis aries rectum and large colon from E. coli challenged and unchallenged animals Ovis aries cDNA clone C0009480M03 5', mRNA sequence [FE033466]				Oar.17165
A_70_P037781	0.0292335	2.69334	down	17.2641	22.8011	3.47151	4.90091	19.0182	16.6541	16.1199	19.3506	17.4683	31.5845	2.78291	3.78517	3.84646	4.54796	4.75438	5.40037	EE791610		020314OML22002083HT OML2 Ovis aries cDNA, mRNA sequence [EE791610]				Oar.11246
A_70_P040136	0.008586	2.21491	down	778.814	1354.57	9.349	10.4962	695.461	839.452	801.53	924.76	1464.59	1674.34	9.25625	9.43728	9.35348	10.0346	10.6757	10.7784
A_70_P060661	0.00116936	2.30023	down	30.0568	38.3041	4.45234	5.65412	34.402	25.1903	30.5782	48.8756	32.6786	33.3581	4.32552	4.36817	4.66333	5.8216	5.66282	5.47792	NM_001178051	BST-2B	Ovis aries bone marrow stromal cell antigen 2B (BST-2B), mRNA [NM_001178051]	100422801	NM_001178051		Oar.6588
A_70_P043791	0.0252089	2.47676	down	20.3562	25.4175	3.76914	5.07759	23.0766	19.8224	18.1697	19.0159	25.2495	31.9871	3.27066	4.03052	4.00624	4.52151	5.29107	5.42018	FE028547		C0009264E06.Q1KAM13R KN511 Ovis aries rectum and large colon from E. coli challenged and unchallenged animals Ovis aries cDNA clone C0009264E06 3', mRNA sequence [FE028547]				Oar.16884
A_70_P051921	4.85303e-05	3.3384	down	388.756	900.904	8.27504	10.0142	414.57	381.108	370.59	910.105	892.496	900.112	8.45573	8.2059	8.16348	10.011	10.0491	9.98252	EE829208		020605ONLN118012HT ONLN Ovis aries cDNA, mRNA sequence [EE829208]				Oar.8950
A_70_P053396	0.0120322	2.4496	down	20.7536	25.4762	3.79597	5.08851	23.2508	18.5484	20.4616	24.1392	21.4582	30.8312	3.29825	3.93819	4.15145	4.8531	5.04953	5.3629	FE038044		C0009487D22.Q1KM13R KN511 Ovis aries abomasal mucosa (gastric fold) from Teladorsagia infected sheep Ovis aries cDNA clone C0009487D22 3', mRNA sequence [FE038044]				Oar.15580
A_70_P046981	0.0123928	2.13701	down	82.0805	102.181	5.93583	7.03143	93.7748	66.5067	85.96	101.418	75.2689	129.855	6.12784	5.62969	6.04997	6.83032	6.83146	7.43251	XM_004011296	SYNCRIP	PREDICTED: Ovis aries synaptotagmin binding, cytoplasmic RNA interacting protein, transcript variant 2 (SYNCRIP), mRNA [XM_004011296]	101115037	XM_004011296
A_70_P012916	0.0262645	3.46527	down	2191.7	6479.88	10.8355	12.6285	1030.05	2807.5	2737.57	4360.98	7678.46	7400.2	9.8688	11.3384	11.2994	12.2437	12.8663	12.7754	XM_004020618	DSG4	PREDICTED: Ovis aries desmoglein 4 (DSG4), mRNA [XM_004020618]	101118914	XM_004020618
A_70_P061281	0.011157	2.53967	down	769.269	1534.97	9.30987	10.6545	908.678	707.646	691.481	1012.42	1733.14	1859.36	9.65562	9.1528	9.12118	10.1614	10.8817	10.9205	XM_004013672	NME7	PREDICTED: Ovis aries NME/NM23 family member 7 (NME7), mRNA [XM_004013672]	101122612	XM_004013672
A_70_P048451	0.0413508	2.0528	down	93.3719	112.293	6.10714	7.14473	74.0247	108.913	97.1781	86.4306	100.08	150.369	5.75923	6.34527	6.21691	6.58839	7.22199	7.62381	EE750787		020502OAPP1013055HT OAPP Ovis aries cDNA, mRNA sequence [EE750787]				Oar.10145
[truncated: 26 more rows]
