# Supplementary material for: Identification of skin-expressed genes possibly associated with wool growth regulation of Aohan fine wool sheep
Source: BMC Genet. 2014 Dec 16;15:144. doi: 10.1186/s12863-014-0144-1 (PMC4272822; doi:10.1186/s12863-014-0144-1)
Supplement: Additional file 3: Table S2. — Gene Ontology analysis. [file 12863_2014_144_MOESM3_ESM.xls]

## Sheet: XF vs XJ
Category	Term	Count	PValue	Genes
GOTERM_MF_ALL	receptor binding	15	0.0391753	IL6, FGF7, OXT, KITLG, IL15, POMC, CXCL10, LOC100101238, LEP, GCG, INHBA, NPPC, XCL1, PRL, IL1A
GOTERM_BP_ALL	multicellular organismal process	11	0.0418909	LEP, MYOD1, LOC443035, HOXA5, HOXA7, NPPC, SFTPC, TAC1, PRL, IL1A, GJB2
GOTERM_MF_ALL	protein binding	24	0.047561	MYOD1, IL6, FGF7, OXT, LEPR, PHKG2, TLR1, KITLG, IL15, POMC, ITGB1, LOC443300, LOC100101238, CXCL10, GCG, LEP, INHBA, PR, NPPC, CNN1, XCL1, PRL, IGFBP3, IL1A
GOTERM_CC_ALL	macromolecular complex	13	0.0514877	K38, LPL, MYOD1, LOC443035, PHKG2, ITGB1, LOC100125628, GJB2, EF-1, CD1, PSMD4, HBB, LOC443402
