# Supplementary material for: Identification of skin-expressed genes possibly associated with wool growth regulation of Aohan fine wool sheep
Source: BMC Genet. 2014 Dec 16;15:144. doi: 10.1186/s12863-014-0144-1 (PMC4272822; doi:10.1186/s12863-014-0144-1)
Supplement: Additional file 4: Table S4. — Differentially expressed proteins. [file 12863_2014_144_MOESM4_ESM.xls]

## Sheet: S vs G
protein points	LOCUS	gene	microarray level	proteomic level
30	AAC36350	UBE1		0.128435
196	AF126436_1	DRB1	-2.19174	0
248	ADX95984	Ovar-DRB1	-2.19174	infinite
457	NP_001120760	GLRX		0
573	AAS46763	mGluR8		0
1061	NP_001009287	GAL-1		2.00192
1075	AF294269_1	ECE	-2.84119	2.08879
1136	NP_001009738	SP17		infinite
1145	ABQ12946	UBE2NL	-3.1007	0.229444
1164	NP_001009417	CD247		4.12115
1168	NP_001004043	COFILIN		33.8807
1171	NP_733779	SKP1		7.3581
1172	AF513909_1	VEGFR-2		3.17681
1177	ABY68598	TALDO1		2.6591
1194	XP_003357342	CRYAB	3.31587	0
1204	NP_001009786	FTH1		5.21025
1216	CAH23228	hsp70.1	-2.64513	infinite
1235	NP_001159672	PRDX2		0.164212
1295	AEJ36191	DQB		infinite
1322	AAQ24210	AMPA1		3.67163
1376	NP_005629	VAMP7		3.04151
1386	NP_001108238	GSTA1		2.9292
1388	AAF60281	Flt-1		infinite
1408	PRL_SHEEP	PRL	2.19624	2.31541
1412	NP_001009363	CSN1S2		2.65549
1455	NP_001009471	PDGFB		3.5321
1468	NP_001009208	SFN		2.82567
1476	NP_001106290	PRP2		3.02023
1491	AAB49491	KITLG		5.6861
1625	NP_001013608	TPM1		1.63913
1654	NP_001069840	CCND2	2.82016	0.111617
1686	NP_001014934	CDK2		0.150074
1717	NP_001177319	GAPDH		0
1883	AAQ67411	PPAR alpha		2.1943
1962	AAD02563	BCAT2	-3.07739	0.366727
2016	AAN75218	insulin receptor	-2.55322	1.38412
2034	EGW13270	HSPA5	-2.64513	0.184263
2115	NP_001020100	BHLHE40		1.68321
2179	K1M1_SHEEP	v15	2.29457	3.43469
2327	NP_001160047	KRT14		0.229554
2332	NP_001185995	KRT2.11	2.14235	0.0491017
2348	NP_001107245	PLIN1		0.139397
2416	NP_001135987	LCK		infinite
2424	NP_001009779	OVGP		0.585819
2620	NP_001009791	PADI3		0.347515
2651	AAU89298	FGFR3		0.018186
